# Supplementary material for: Alien plants of Europe: introduction pathways, gateways and time trends
Source: PeerJ. 2021 Jun 1;9:e11270. doi: 10.7717/peerj.11270 (PMC8176916; doi:10.7717/peerj.11270)
Supplement: Supplemental Information 1 — List of alien plant taxa (species, subspecies and hybrids) of Europe as included in the EASIN Catalogue by 2019. Information on taxa authorities, category, year and country of first record into the wild of Europe, environment, taxonomic tree, taxa alien in Europe and pathways based on CBD are provided for each taxon. Mosses (Bryophyta), liverworts (Marchantiophyta), marine vascular plants and algae were not considered. [file peerj-09-11270-s001.xls]

## Sheet: Table S1
Supplamentary Table 1. List of alien plant taxa (species, subspecies and hybrids) reported from the natural environment of Europe as included in the EASIN Catalogue by 2019. Information on taxa authorities, category, year and country of first record in the wild, environment, taxonomic tree, taxa alien in Europe and introduction pathways based on CBD are provided for each taxon. Mosses (Bryophyta)…														CBD subcategory pathways
Alien plant taxa	Taxa authorities	Category (A=alien, C=cryptogenic, Q=questionable)	Year of first introduction into Europe	Date of first record in the wild of Europe	Country of first record in the wild of Europe (gateway country)	Terrestrial	Freshwater	Kingdom	Phylum	Class	Order	Family	Alien in Europe (partly native)	RELEASE in NATURE: Stabilisation and barriers	RELEASE in NATURE: Aesthetic release	RELEASE in NATURE: Other release	RELEASE in NATURE: Unknown	ESCAPE from Confinement: Agriculture	ESCAPE from Confinement: Botanical gardens & zoos	ESCAPE from Confinement: Pet/aquarium/terrarium species	ESCAPE from Confinement: Forestry	ESCAPE from Confinement: Horticulture	ESCAPE from Confinement: Ornamental	ESCAPE from Confinement: Research	ESCAPE from Confinement: Other escape	ESCAPE from Confinement: Unknown	TRANSPORT-CONTAMINANT: Nursery material contaminant	TRANSPORT-CONTAMINANT: Food contaminant	TRANSPORT-CONTAMINANT: Contaminant on animals	TRANSPORT-CONTAMINANT: Contaminant on plants	TRANSPORT-CONTAMINANT: Parasites on plants	TRANSPORT-CONTAMINANT: Seed contaminant	TRANSPORT-CONTAMINANT: Timber trade contaminant	TRANSPORT-CONTAMINANT: Habitat material contaminant	TRANSPORT-CONTAMINANT: Unknown	TRANSPORT-STOWAWAY: Container/bulk cargo	TRANSPORT-STOWAWAY: Airplane	TRANSPORT-STOWAWAY: Ship excluding ballast water or hull fouling	TRANSPORT-STOWAWAY: Machinery & equipment	TRANSPORT-STOWAWAY: People & luggage	TRANSPORT-STOWAWAY: Packing material	TRANSPORT-STOWAWAY: Ballast water	TRANSPORT-STOWAWAY: Land vehicles	TRANSPORT-STOWAWAY: Other stowaway	TRANSPORT-STOWAWAY: Unknown	CORRIDOR: Tunnels and bridges	CORRIDOR : Unknown	UNAIDED: Natural dispersal	UNKNOWN
× Crataegomespilus gillotii	(Beck) Rehder	A		1930	AT	1	0	Plantae	Tracheophyta	Magnoliopsida	Rosales	Rosaceae										1
× Festulolium braunii	(K.Richt.) A.Camus	A		1942	BE	1	0	Plantae	Tracheophyta	Magnoliopsida	Poales	Poaceae																																					1
× Festulolium loliaceum	(Huds.) P.Fourn.	A				1	0	Plantae	Tracheophyta	Magnoliopsida	Poales	Poaceae																																					1
× Triticosecale rimpaui	(M.Graebn.) Wittm. ex A.W.Hill	A		1996	UK	1	0	Plantae	Tracheophyta	Magnoliopsida	Poales	Poaceae						1
Abelia × grandiflora	(Ravelli ex André) Rehder	Q				1	0	Plantae	Tracheophyta	Magnoliopsida	Dipsacales	Caprifoliaceae										1	1
Abies × insignis	Carrière ex Bailly	A		1949	PT	1	0	Plantae	Tracheophyta	Pinopsida	Pinales	Pinaceae											1
Abies alba	Mill.	A		1765	DK	1	0	Plantae	Tracheophyta	Pinopsida	Pinales	Pinaceae	1			1					1	1	1
Abies balsamea var. phanerolepis	Fernald	A		1953	EE	1	0	Plantae	Tracheophyta	Pinopsida	Pinales	Pinaceae											1
Abies cephalonica	Loudon	A		2007	AT	1	0	Plantae	Tracheophyta	Pinopsida	Pinales	Pinaceae	1																																				1
Abies concolor	(Gordon) Lindl. ex Hildebr.	A		1900	NO	1	0	Plantae	Tracheophyta	Pinopsida	Pinales	Pinaceae									1		1
Abies fraseri	(Pursh) Poir.	A		1871	UK	1	0	Plantae	Tracheophyta	Pinopsida	Pinales	Pinaceae									1		1
Abies grandis	(Douglas ex D.Don) Lindl.	A		1831	UK	1	0	Plantae	Tracheophyta	Pinopsida	Pinales	Pinaceae									1		1
Abies lasiocarpa	(Hook.) Nutt.	A		1900	NO	1	0	Plantae	Tracheophyta	Pinopsida	Pinales	Pinaceae									1		1
Abies nordmanniana	(Steven) Spach	A		1840	DK	1	0	Plantae	Tracheophyta	Pinopsida	Pinales	Pinaceae	1								1		1
Abies pinsapo	Boiss.	A		1949	PT	1	0	Plantae	Tracheophyta	Pinopsida	Pinales	Pinaceae	1								1		1
Abies procera	Rehder	A		1830	DK	1	0	Plantae	Tracheophyta	Pinopsida	Pinales	Pinaceae									1		1
Abies sibirica	Ledeb.	A		1826	EE	1	0	Plantae	Tracheophyta	Pinopsida	Pinales	Pinaceae	1								1		1
Abies veitchii	Lindl.	A			FR	1	0	Plantae	Tracheophyta	Pinopsida	Pinales	Pinaceae									1
Abronia fragrans	Nutt. ex Hook.	A		1951	BE	1	0	Plantae	Tracheophyta	Magnoliopsida	Caryophyllales	Nyctaginaceae										1	1
Abutilon × hybridum	Voss	A		1893	SE	1	0	Plantae	Tracheophyta	Magnoliopsida	Malvales	Malvaceae							1	1			1
Abutilon grandifolium	(Willd.) Sweet	A		1868	PT	1	0	Plantae	Tracheophyta	Magnoliopsida	Malvales	Malvaceae										1	1
Abutilon pictum	(Gillies ex Hook.) Walp.	A		1865	PT	1	0	Plantae	Tracheophyta	Magnoliopsida	Malvales	Malvaceae											1
Abutilon sonneratianum	(Cav.) Sweet	A		2002	PT	1	0	Plantae	Tracheophyta	Magnoliopsida	Malvales	Malvaceae											1
Abutilon theophrasti	Medik.	A	HI	1850	AT	1	0	Plantae	Tracheophyta	Magnoliopsida	Malvales	Malvaceae	1									1	1
Acacia baileyana	F.Muell.	A		1981	PT	1	0	Plantae	Tracheophyta	Magnoliopsida	Fabales	Fabaceae											1
Acacia cultriformis	G.Don	A		1999	PT	1	0	Plantae	Tracheophyta	Magnoliopsida	Fabales	Fabaceae									1
Acacia cyclops	G.Don	A	HI	1939	PT	1	0	Plantae	Tracheophyta	Magnoliopsida	Fabales	Fabaceae							1
Acacia dealbata	Link	A	HI	1790	FR	1	0	Plantae	Tracheophyta	Magnoliopsida	Fabales	Fabaceae											1
Acacia farnesiana	(L.) Willd.	A	HI	1700	FR	1	0	Plantae	Tracheophyta	Magnoliopsida	Fabales	Fabaceae											1
Acacia karroo	Hayne	A	HI	1954	FR	1	0	Plantae	Tracheophyta	Magnoliopsida	Fabales	Fabaceae											1
Acacia ligulata	Benth.	A		1977	CY	1	0	Plantae	Tracheophyta	Magnoliopsida	Fabales	Fabaceae											1
Acacia longifolia	(Andrews) Willd.	A	HI	1899	FR	1	0	Plantae	Tracheophyta	Magnoliopsida	Fabales	Fabaceae		1									1
Acacia longifolia subsp. sophorae	(Labill.) Court	A		1999	PT	1	0	Plantae	Tracheophyta	Magnoliopsida	Fabales	Fabaceae											1
Acacia mearnsii	De Wild.	A	HI	1968	PT	1	0	Plantae	Tracheophyta	Magnoliopsida	Fabales	Fabaceae		1							1		1
Acacia melanoxylon	R.Br.	A	HI	1800	FR	1	0	Plantae	Tracheophyta	Magnoliopsida	Fabales	Fabaceae		1							1		1
Acacia neriifolia	Benth.	A		2002	PT	1	0	Plantae	Tracheophyta	Magnoliopsida	Fabales	Fabaceae											1
Acacia pycnantha	Benth.	A		<1492	IT	1	0	Plantae	Tracheophyta	Magnoliopsida	Fabales	Fabaceae											1
Acacia retinodes	Schltdl.	A		<1492	IT	1	0	Plantae	Tracheophyta	Magnoliopsida	Fabales	Fabaceae			1							1	1
Acacia salicina	Lindl.	A			ES	1	0	Plantae	Tracheophyta	Magnoliopsida	Fabales	Fabaceae			1								1
Acacia saligna	(Labill.) Wendl.	A	HI	1800	ES	1	0	Plantae	Tracheophyta	Magnoliopsida	Fabales	Fabaceae		1							1		1
Acacia terminalis	(Salisb.) J.F.Macbr.	A		2002	PT	1	0	Plantae	Tracheophyta	Magnoliopsida	Fabales	Fabaceae																																					1
Acacia verticillata	(L'Her.) Willd.	A		1862	PT	1	0	Plantae	Tracheophyta	Magnoliopsida	Fabales	Fabaceae											1
Acaena anserinifolia	(J.R.Forst. & G.Forst.) J.B.Armstr. × A. inermis Hook.f.	A		1914	UK	1	0	Plantae	Tracheophyta	Magnoliopsida	Rosales	Rosaceae											1
Acaena inermis	Hook.f.	A		1937	UK	1	0	Plantae	Tracheophyta	Magnoliopsida	Rosales	Rosaceae											1
Acaena microphylla	Hook.f.	A		1997	AT	1	0	Plantae	Tracheophyta	Magnoliopsida	Rosales	Rosaceae											1
Acaena novae-zelandiae	Kirk	A		1901	UK	1	0	Plantae	Tracheophyta	Magnoliopsida	Rosales	Rosaceae											1
Acaena ovalifolia	Vahl	A		1951	UK	1	0	Plantae	Tracheophyta	Magnoliopsida	Rosales	Rosaceae											1
Acalypha australis	L.	A		1915	RU	1	0	Plantae	Tracheophyta	Magnoliopsida	Malpighiales	Euphorbiaceae																															1
Acalypha indica	L.	A		2003	BE	1	0	Plantae	Tracheophyta	Magnoliopsida	Malpighiales	Euphorbiaceae																						1
Acalypha virginica	Wall.	A		1501	IT	1	0	Plantae	Tracheophyta	Magnoliopsida	Malpighiales	Euphorbiaceae														1
Acalypha wilkesiana	Müll.Arg.	A		2002	PT	1	0	Plantae	Tracheophyta	Magnoliopsida	Malpighiales	Euphorbiaceae																																					1
Acanthospermum hispidum	DC.	A	HI	1969	FR	1	0	Plantae	Tracheophyta	Magnoliopsida	Asterales	Asteraceae																				1		1						1
Acanthospermum humile	(Sw.) DC.	A			FR	1	0	Plantae	Tracheophyta	Magnoliopsida	Asterales	Asteraceae																																	1
Acanthostyles buniifolius	(Hook. ex Hook. & Arn.) R.M.King & H.Rob.	A		2009	ES	1	0	Plantae	Tracheophyta	Magnoliopsida	Asterales	Asteraceae																							1
Acanthus mollis	L.	A		300		1	0	Plantae	Tracheophyta	Magnoliopsida	Lamiales	Acanthaceae	1									1	1
Acanthus spinosus	L.	A				1	0	Plantae	Tracheophyta	Magnoliopsida	Lamiales	Acanthaceae	1									1	1
Acca sellowiana	(O.Berg) Burret	A		<1492	IT	1	0	Plantae	Tracheophyta	Magnoliopsida	Myrtales	Myrtaceae						1				1	1
Acer campestre	L.	A		1749	SE	1	0	Plantae	Tracheophyta	Magnoliopsida	Sapindales	Sapindaceae	1									1	1
Acer cappadocicum	Gled.	A				1	0	Plantae	Tracheophyta	Magnoliopsida	Sapindales	Sapindaceae	1									1	1
Acer cappadocicum subsp. lobelii	(Ten.) A.E.Murray	A		1987	DK	1	0	Plantae	Tracheophyta	Magnoliopsida	Sapindales	Sapindaceae	1									1	1
Acer circinatum	Pursh	A		1957	DK	1	0	Plantae	Tracheophyta	Magnoliopsida	Sapindales	Sapindaceae										1	1
Acer heldreichii	Orph. ex Boiss.	A		1996	SE	1	0	Plantae	Tracheophyta	Magnoliopsida	Sapindales	Sapindaceae										1	1
Acer monspessulanum	L.	A		1900	AT	1	0	Plantae	Tracheophyta	Magnoliopsida	Sapindales	Sapindaceae	1									1	1
Acer negundo	L.	A	HI	1688	UK	1	0	Plantae	Tracheophyta	Magnoliopsida	Sapindales	Sapindaceae			1						1	1
Acer opalus subsp. obtusatum	(Waldst. & Kit. ex Willd.) Gams	A			FR	1	0	Plantae	Tracheophyta	Magnoliopsida	Sapindales	Sapindaceae										1	1
Acer palmatum	Thunb.	A				1	0	Plantae	Tracheophyta	Magnoliopsida	Sapindales	Sapindaceae										1	1
Acer platanoides	L.	A	HI	1683	UK	1	0	Plantae	Tracheophyta	Magnoliopsida	Sapindales	Sapindaceae	1								1
Acer pseudoplatanus	L.	A	HI	800	UK	1	0	Plantae	Tracheophyta	Magnoliopsida	Sapindales	Sapindaceae	1		1						1
Acer rufinerve	Siebold & Zucc.	A		1880	DK	1	0	Plantae	Tracheophyta	Magnoliopsida	Sapindales	Sapindaceae										1	1
Acer saccharinum	L.	A		1850	AT	1	0	Plantae	Tracheophyta	Magnoliopsida	Sapindales	Sapindaceae										1	1
Acer saccharum	Marshall	A		<1492	AT	1	0	Plantae	Tracheophyta	Magnoliopsida	Sapindales	Sapindaceae										1	1
Acer spicatum	Lam.	A		1931	SE	1	0	Plantae	Tracheophyta	Magnoliopsida	Sapindales	Sapindaceae										1	1
Acer tataricum subsp. ginnala	(Maxim.) Wesm.	A				1	0	Plantae	Tracheophyta	Magnoliopsida	Sapindales	Sapindaceae										1	1
Acer tataricum subsp. tataricum	L.	A		1805	EE	1	0	Plantae	Tracheophyta	Magnoliopsida	Sapindales	Sapindaceae	1									1	1
Acer tegmentosum	Maxim.	A		1927	RU	1	0	Plantae	Tracheophyta	Magnoliopsida	Sapindales	Sapindaceae										1	1
Achillea ageratum	L.	A		1945	AT	1	0	Plantae	Tracheophyta	Magnoliopsida	Asterales	Asteraceae	1									1	1
Achillea arabica	Kotschy	A		1998	DE	1	0	Plantae	Tracheophyta	Magnoliopsida	Asterales	Asteraceae	1									1	1
Achillea aspleniifolia	Sch.Bip.	A		1932	DK	1	0	Plantae	Tracheophyta	Magnoliopsida	Asterales	Asteraceae	1									1	1
Achillea collina	(Becker ex Rchb.f.) Heimerl	A		1939	DK	1	0	Plantae	Tracheophyta	Magnoliopsida	Asterales	Asteraceae	1									1	1
Achillea crithmifolia	Hampe	A		1760	AT	1	0	Plantae	Tracheophyta	Magnoliopsida	Asterales	Asteraceae	1									1	1									1											1
Achillea distans	Waldst. & Kit. ex Willd.	A		1804	UK	1	0	Plantae	Tracheophyta	Magnoliopsida	Asterales	Asteraceae	1									1	1
Achillea distans subsp. tanacetifolia	(All.) Janch.	A		2006	UK	1	0	Plantae	Tracheophyta	Magnoliopsida	Asterales	Asteraceae	1									1	1
Achillea filipendulina	Lam.	A		1837	SE	1	0	Plantae	Tracheophyta	Magnoliopsida	Asterales	Asteraceae	1		1							1	1		1
Achillea grandifolia	Friv.	A		1945	AT	1	0	Plantae	Tracheophyta	Magnoliopsida	Asterales	Asteraceae	1			1
Achillea ligustica	All.	A		1781	UK	1	0	Plantae	Tracheophyta	Magnoliopsida	Asterales	Asteraceae	1									1	1
Achillea maritima	(L.) Ehrend. & Y.P.Guo	A			BG	1	0	Plantae	Tracheophyta	Magnoliopsida	Asterales	Asteraceae	1																																				1
Achillea millefolium	L.	A		1662	SE	1	0	Plantae	Tracheophyta	Magnoliopsida	Asterales	Asteraceae	1	1								1	1											1
Achillea nobilis	L.	A		1749	SE	1	0	Plantae	Tracheophyta	Magnoliopsida	Asterales	Asteraceae	1									1	1					1	1
Achillea pannonica	Scheele	A		1858	DK	1	0	Plantae	Tracheophyta	Magnoliopsida	Asterales	Asteraceae	1																																1
Achillea ptarmica	L.	A		1890	SE	1	0	Plantae	Tracheophyta	Magnoliopsida	Asterales	Asteraceae	1									1
Achillea salicifolia	Besser	A		1874	FI	1	0	Plantae	Tracheophyta	Magnoliopsida	Asterales	Asteraceae	1									1	1
Achillea setacea	Waldst. & Kit.	A		1885	BE	1	0	Plantae	Tracheophyta	Magnoliopsida	Asterales	Asteraceae	1															1
Achyranthes aspera	L.	A	HI	1817	ES	1	0	Plantae	Tracheophyta	Magnoliopsida	Caryophyllales	Amaranthaceae																												1
Aconitum × cammarum	L.	A		1819	CZ	1	0	Plantae	Tracheophyta	Magnoliopsida	Ranunculales	Ranunculaceae	1									1	1
Aconitum lasiostomum	Spreng.	A		1993	NO	1	0	Plantae	Tracheophyta	Magnoliopsida	Ranunculales	Ranunculaceae	1									1	1
Aconitum napellus	L.	A		1807	EE	1	0	Plantae	Tracheophyta	Magnoliopsida	Ranunculales	Ranunculaceae	1									1	1
Aconitum napellus subsp. lusitanicum	Rouy	A		1893	DK	1	0	Plantae	Tracheophyta	Magnoliopsida	Ranunculales	Ranunculaceae	1									1	1
Aconitum reclinatum	A.Gray	A		1991	DK	1	0	Plantae	Tracheophyta	Magnoliopsida	Ranunculales	Ranunculaceae										1	1
Aconitum variegatum	L.	A		1996	LT	1	0	Plantae	Tracheophyta	Magnoliopsida	Ranunculales	Ranunculaceae	1									1	1
Aconitum vulparia	Rchb.	A				1	0	Plantae	Tracheophyta	Magnoliopsida	Ranunculales	Ranunculaceae	1									1	1
Aconogonon savatieri	(Nakai) Tzvelev	A		<1996	RU	1	0	Plantae	Tracheophyta	Magnoliopsida	Caryophyllales	Polygonaceae																																					1
Aconogonum coriarium	(Grig.) Soják	A		1987	RU	1	0	Plantae	Tracheophyta	Magnoliopsida	Caryophyllales	Polygonaceae										1	1									1
Acorus calamus	L.	A		1550	AT	1	1	Plantae	Tracheophyta	Magnoliopsida	Acorales	Acoraceae			1							1	1
Acorus gramineus	Aiton	A		<1492	AT	1	1	Plantae	Tracheophyta	Magnoliopsida	Acorales	Acoraceae				1
Actaea racemosa	L.	A		1993	SE	1	0	Plantae	Tracheophyta	Magnoliopsida	Ranunculales	Ranunculaceae										1	1
Actaea rubra	(Aiton) Willd.	A		1900	NO	1	0	Plantae	Tracheophyta	Magnoliopsida	Ranunculales	Ranunculaceae										1	1
Actinidia arguta	(Siebold & Zucc.) Planch. ex Miq.	A		1993		1	0	Plantae	Tracheophyta	Magnoliopsida	Ericales	Actinidiaceae						1				1	1
Actinidia chinensis	Planch.	A		2003	NO	1	0	Plantae	Tracheophyta	Magnoliopsida	Ericales	Actinidiaceae																																					1
Actinidia deliciosa	(A.Chev.) C.F.Liang & A.R.Ferguson	A		1996	SE	1	0	Plantae	Tracheophyta	Magnoliopsida	Ericales	Actinidiaceae																																					1
Adenocaulon himalaicum	Edgew.	A		1980	RU	1	0	Plantae	Tracheophyta	Magnoliopsida	Asterales	Asteraceae																																	1
Adenostyles alliariae	(Gouan) A.Kern.	A		1971	BE	1	0	Plantae	Tracheophyta	Magnoliopsida	Asterales	Asteraceae	1			1
Adiantum capillus-veneris	L.	A				1	0	Plantae	Tracheophyta	Polypodiopsida	Polypodiales	Pteridaceae	1									1	1
Adiantum diaphanum	Blume	A				1	0	Plantae	Tracheophyta	Polypodiopsida	Polypodiales	Pteridaceae										1	1
Adiantum hispidulum	Sw.	A				1	0	Plantae	Tracheophyta	Polypodiopsida	Polypodiales	Pteridaceae																																					1
Adiantum raddianum	C.Presl	A	HI	1997	UK	1	0	Plantae	Tracheophyta	Polypodiopsida	Polypodiales	Pteridaceae											1
Adonis aestivalis	L.	A				1	0	Plantae	Tracheophyta	Magnoliopsida	Ranunculales	Ranunculaceae	1									1	1									1
Adonis annua	L.	A		1835	AT	1	0	Plantae	Tracheophyta	Magnoliopsida	Ranunculales	Ranunculaceae	1									1	1									1
Adonis flammea	Jacq.	A		1977	BE	1	0	Plantae	Tracheophyta	Magnoliopsida	Ranunculales	Ranunculaceae	1									1	1									1
Adonis microcarpa	DC.	A				1	0	Plantae	Tracheophyta	Magnoliopsida	Ranunculales	Ranunculaceae	1									1	1									1
Aegilops caudata	L.	A			BG	1	0	Plantae	Tracheophyta	Magnoliopsida	Poales	Poaceae	1																																				1
Aegilops columnaris	Zhuk.	A				1	0	Plantae	Tracheophyta	Magnoliopsida	Poales	Poaceae	1																																				1
Aegilops cylindrica	Host	A	HI	1831	DE	1	0	Plantae	Tracheophyta	Magnoliopsida	Poales	Poaceae	1																			1
Aegilops geniculata	Roth	A		1854	BE	1	0	Plantae	Tracheophyta	Magnoliopsida	Poales	Poaceae	1			1																1
Aegilops juvenalis	(Thell.) Eig	A				1	0	Plantae	Tracheophyta	Magnoliopsida	Poales	Poaceae	1																																				1
Aegilops neglecta	Req. ex Bertol.	A		1845	DK	1	0	Plantae	Tracheophyta	Magnoliopsida	Poales	Poaceae	1																						1										1
Aegilops speltoides	Tausch	A				1	0	Plantae	Tracheophyta	Magnoliopsida	Poales	Poaceae	1																																				1
Aegilops tauschii	Coss.	A		1962	LV	1	0	Plantae	Tracheophyta	Magnoliopsida	Poales	Poaceae	1																			1											1
Aegilops triuncialis	L.	A		1854	BE	1	0	Plantae	Tracheophyta	Magnoliopsida	Poales	Poaceae	1																			1							1				1
Aegilops ventricosa	Tausch	A		1835	BE	1	0	Plantae	Tracheophyta	Magnoliopsida	Poales	Poaceae	1															1				1
Aegopodium podagraria	L.	A		1867	DK	1	0	Plantae	Tracheophyta	Magnoliopsida	Apiales	Apiaceae	1									1	1
Aeluropus littoralis	(Gouan) Parl.	A		1853	BE	1	0	Plantae	Tracheophyta	Magnoliopsida	Poales	Poaceae	1			1
Aeonium arboreum	Webb & Berthel.	A		1661	PT	1	0	Plantae	Tracheophyta	Magnoliopsida	Saxifragales	Crassulaceae	1										1
Aeonium cuneatum	Webb & Berthel.	A			UK	1	0	Plantae	Tracheophyta	Magnoliopsida	Saxifragales	Crassulaceae	1										1
Aeonium decorum	Webb ex Bolle	A			IT	1	0	Plantae	Tracheophyta	Magnoliopsida	Saxifragales	Crassulaceae	1										1
Aeonium glutinosum	(Aiton) Webb & Berthel.	A			PT	1	0	Plantae	Tracheophyta	Magnoliopsida	Saxifragales	Crassulaceae	1										1
Aeonium haworthii	Webb & Berthel.	A			IT	1	0	Plantae	Tracheophyta	Magnoliopsida	Saxifragales	Crassulaceae	1										1
Aeonium simsii	(Sweet) Stearn	A			IT	1	0	Plantae	Tracheophyta	Magnoliopsida	Saxifragales	Crassulaceae	1										1
Aeschynomene americana	L.	A		2003	BE	1	0	Plantae	Tracheophyta	Magnoliopsida	Fabales	Fabaceae																				1
Aeschynomene indica	L.	A	HI	1999	BE	1	1	Plantae	Tracheophyta	Magnoliopsida	Fabales	Fabaceae																				1
Aesculus × carnea	Zeyh.	A		1975	NO	1	0	Plantae	Tracheophyta	Magnoliopsida	Sapindales	Sapindaceae																																					1
Aesculus flava	Sol.	A				1	0	Plantae	Tracheophyta	Magnoliopsida	Sapindales	Sapindaceae																																					1
Aesculus hippocastanum	L.	A				1	0	Plantae	Tracheophyta	Magnoliopsida	Sapindales	Sapindaceae	1		1							1	1									1												1
Aesculus indica	(Wall. ex Cambess.) Hook.	A		1950	UK	1	0	Plantae	Tracheophyta	Magnoliopsida	Sapindales	Sapindaceae										1	1
Aesculus parviflora	Walter	A		2005	SE	1	0	Plantae	Tracheophyta	Magnoliopsida	Sapindales	Sapindaceae											1
Aesculus pavia	L.	A		1764		1	0	Plantae	Tracheophyta	Magnoliopsida	Sapindales	Sapindaceae										1	1
Aetheorhiza bulbosa	(L.) Cass.	A				1	0	Plantae	Tracheophyta	Magnoliopsida	Asterales	Asteraceae	1																																				1
Aethusa cynapium subsp. cynapium	L.	A		1600	SE	1	0	Plantae	Tracheophyta	Magnoliopsida	Apiales	Apiaceae	1																																				1
Aethusa cynapium subsp. elata	Hoffm. ex Schübl. & G.Martens	A				1	0	Plantae	Tracheophyta	Magnoliopsida	Apiales	Apiaceae	1																																				1
Agapanthus praecox	Willd.	A		2001	ES	1	0	Plantae	Tracheophyta	Magnoliopsida	Asparagales	Amaryllidaceae																																					1
Agastache foeniculum	(Pursh) Kuntze	A		1998	AT	1	0	Plantae	Tracheophyta	Magnoliopsida	Lamiales	Lamiaceae				1
Agastache urticifolia	(Benth.) Kuntze	A		2000	NO	1	0	Plantae	Tracheophyta	Magnoliopsida	Lamiales	Lamiaceae																																					1
Agathis macrophylla	(Lindl.) Mast.	A		2002	PT	1	0	Plantae	Tracheophyta	Pinopsida	Araucariales	Araucariaceae																																					1
Agave americana	L.	A		<1492	ES	1	0	Plantae	Tracheophyta	Magnoliopsida	Asparagales	Asparagaceae																																					1
Agave atrovirens	Karw. ex Salm-Dyck	A		1975	PT	1	0	Plantae	Tracheophyta	Magnoliopsida	Asparagales	Asparagaceae											1
Agave attenuata	Salm-Dyck	A		1934	PT	1	0	Plantae	Tracheophyta	Magnoliopsida	Asparagales	Asparagaceae											1
Agave fourcroydes	Lem.	A		2001	ES	1	0	Plantae	Tracheophyta	Magnoliopsida	Asparagales	Asparagaceae										1	1
Agave salmiana var. ferox	(K.Koch) Gentry	A		<1492	IT	1	0	Plantae	Tracheophyta	Magnoliopsida	Asparagales	Asparagaceae																																					1
Agave sisalana	Perrine	A	HI	1940	ES	1	0	Plantae	Tracheophyta	Magnoliopsida	Asparagales	Asparagaceae										1
Agave vivipara	L.	A			ES	1	0	Plantae	Tracheophyta	Magnoliopsida	Asparagales	Asparagaceae																																					1
Ageratina adenophora	(Spreng.) R.M.King & H.Rob.	A	HI	1800	ES	1	0	Plantae	Tracheophyta	Magnoliopsida	Asterales	Asteraceae							1
Ageratina altissima	(L.) R.M.King & H.Rob.	A		1921	DK	1	0	Plantae	Tracheophyta	Magnoliopsida	Asterales	Asteraceae										1	1		1																			1
Ageratina riparia	(Regel) R.M.King & H.Rob.	A	HI	1973	ES	1	0	Plantae	Tracheophyta	Magnoliopsida	Asterales	Asteraceae											1
Ageratum houstonianum	Mill.	A		1822	UK	1	0	Plantae	Tracheophyta	Magnoliopsida	Asterales	Asteraceae			1							1	1
Agrimonia eupatoria subsp. grandis	(Andrz. ex C.A.Mey.) Bornm.	A		2004	PT	1	0	Plantae	Tracheophyta	Magnoliopsida	Rosales	Rosaceae	1																1
Agrimonia procera	Wallr.	A		1827	BE	1	0	Plantae	Tracheophyta	Magnoliopsida	Rosales	Rosaceae	1			1
Agropyron cristatum	(L.) Gaertn.	A		1823	CZ	1	0	Plantae	Tracheophyta	Magnoliopsida	Poales	Poaceae	1			1																1						1
Agropyron dasyanthum	Ledeb.	A		1962	LT	1	0	Plantae	Tracheophyta	Magnoliopsida	Poales	Poaceae	1		1
Agropyron desertorum	(Fisch. ex Link) Schult.	A		1965	AT	1	0	Plantae	Tracheophyta	Magnoliopsida	Poales	Poaceae	1			1																1											1
Agropyron fragile	(Roth) P.Candargy	A		1962	LV	1	0	Plantae	Tracheophyta	Magnoliopsida	Poales	Poaceae	1																			1
Agrostemma githago	L.	A				1	0	Plantae	Tracheophyta	Magnoliopsida	Caryophyllales	Caryophyllaceae	1									1	1
Agrostis × bjoerkmanii	Widén	A				1	0	Plantae	Tracheophyta	Magnoliopsida	Poales	Poaceae																																					1
Agrostis × fouilladeana	Lambinon & Verloove	A		1998	BE	1	0	Plantae	Tracheophyta	Magnoliopsida	Poales	Poaceae										1	1									1
Agrostis avenacea	J.F.Gmel.	A		1892	BE	1	0	Plantae	Tracheophyta	Magnoliopsida	Poales	Poaceae																	1
Agrostis billardierei	R.Br.	A		1911	BE	1	0	Plantae	Tracheophyta	Magnoliopsida	Poales	Poaceae																	1
Agrostis capillaris	L.	A		1983	NO	1	0	Plantae	Tracheophyta	Magnoliopsida	Poales	Poaceae	1																						1
Agrostis castellana	Boiss. & Reut.	A		1904	BE	1	0	Plantae	Tracheophyta	Magnoliopsida	Poales	Poaceae	1			1							1									1
Agrostis eriantha	Hack.	A		1904	BE	1	0	Plantae	Tracheophyta	Magnoliopsida	Poales	Poaceae																	1
Agrostis exarata	Trin.	A		1990	BE	1	0	Plantae	Tracheophyta	Magnoliopsida	Poales	Poaceae										1	1
Agrostis gigantea	Roth	A				1	0	Plantae	Tracheophyta	Magnoliopsida	Poales	Poaceae	1			1
Agrostis hyemalis	(Walter) Britton, Sterns & Poggenb.	A		1913	AT	1	0	Plantae	Tracheophyta	Magnoliopsida	Poales	Poaceae				1																1
Agrostis lachnantha	Nees	A		1893	BE	1	0	Plantae	Tracheophyta	Magnoliopsida	Poales	Poaceae																																1
Agrostis nebulosa	Boiss. & Reut.	A		1881	BE	1	0	Plantae	Tracheophyta	Magnoliopsida	Poales	Poaceae	1									1	1
Agrostis pourretii	Willd.	A		1963	DK	1	0	Plantae	Tracheophyta	Magnoliopsida	Poales	Poaceae	1																						1										1
Agrostis scabra	Willd.	A		1950	BE	1	0	Plantae	Tracheophyta	Magnoliopsida	Poales	Poaceae				1
Agrostis stolonifera	L.	A				1	0	Plantae	Tracheophyta	Magnoliopsida	Poales	Poaceae	1																																				1
Aichryson laxum	(Haw.) Bramwell	A		1909	PT	1	0	Plantae	Tracheophyta	Magnoliopsida	Saxifragales	Crassulaceae	1																																				1
Ailanthus altissima	(Mill.) Swingle	A	HI	1931	FR	1	0	Plantae	Tracheophyta	Magnoliopsida	Sapindales	Simaroubaceae		1	1								1
Aira caryophyllea	L.	A		1906	LV	1	0	Plantae	Tracheophyta	Magnoliopsida	Poales	Poaceae	1																														1
Aira elegantissima	Schur	A		1852	DE	1	0	Plantae	Tracheophyta	Magnoliopsida	Poales	Poaceae	1									1	1									1
Aizoanthemum hispanicum	(L.) H.E.K.Hartmann	A		1864	PT	1	0	Plantae	Tracheophyta	Magnoliopsida	Caryophyllales	Aizoaceae	1														1
Aizoon canariense	L.	A			ES	1	0	Plantae	Tracheophyta	Magnoliopsida	Caryophyllales	Aizoaceae				1
Ajuga chamaepitys	(L.) Schreb.	A				1	0	Plantae	Tracheophyta	Magnoliopsida	Lamiales	Lamiaceae	1			1																1
Ajuga chamaepitys subsp. chia	(Schreb.) Arcang.	A		1913	DK	1	0	Plantae	Tracheophyta	Magnoliopsida	Lamiales	Lamiaceae	1									1	1									1
Ajuga genevensis	L.	A		1839	EE	1	0	Plantae	Tracheophyta	Magnoliopsida	Lamiales	Lamiaceae	1									1	1
Ajuga pyramidalis	L.	A				1	0	Plantae	Tracheophyta	Magnoliopsida	Lamiales	Lamiaceae	1									1	1
Ajuga reptans	L.	A		1827	SE	1	0	Plantae	Tracheophyta	Magnoliopsida	Lamiales	Lamiaceae	1									1	1
Akebia quinata	(Houtt.) Decne.	A		2008		1	0	Plantae	Tracheophyta	Magnoliopsida	Ranunculales	Lardizabalaceae										1	1
Albizia julibrissin	Durazz.	A	HI	1745	IT	1	0	Plantae	Tracheophyta	Magnoliopsida	Fabales	Fabaceae	1										1
Albizia saman	(Jacq.) Merr.	A	HI	2002	PT	1	0	Plantae	Tracheophyta	Magnoliopsida	Fabales	Fabaceae																																					1
Alcea rosea	L.	A		<1492	DE	1	0	Plantae	Tracheophyta	Magnoliopsida	Malvales	Malvaceae											1		1
Alcea setosa	(Boiss.) Alef.	A		<1492	IT	1	0	Plantae	Tracheophyta	Magnoliopsida	Malvales	Malvaceae	1																																				1
Alchemilla alpina	L.	A		1987	DK	1	0	Plantae	Tracheophyta	Magnoliopsida	Rosales	Rosaceae	1									1
Alchemilla baltica	Sam. ex Juz.	A		1992	SE	1	0	Plantae	Tracheophyta	Magnoliopsida	Rosales	Rosaceae	1									1
Alchemilla conjuncta	Bab.	A		1837	UK	1	0	Plantae	Tracheophyta	Magnoliopsida	Rosales	Rosaceae	1									1
Alchemilla cymatophylla	Juz.	A		1938	SE	1	0	Plantae	Tracheophyta	Magnoliopsida	Rosales	Rosaceae	1									1
Alchemilla gibberulosa	H.Lindb.	A		1998	FI	1	0	Plantae	Tracheophyta	Magnoliopsida	Rosales	Rosaceae	1									1
Alchemilla glabricaulis	H.Lindb.	A		1998	FI	1	0	Plantae	Tracheophyta	Magnoliopsida	Rosales	Rosaceae	1									1
Alchemilla heptagona	Juz.	A		1938	SE	1	0	Plantae	Tracheophyta	Magnoliopsida	Rosales	Rosaceae	1									1
Alchemilla hirsuticaulis	H.Lindb.	A		1998	FI	1	0	Plantae	Tracheophyta	Magnoliopsida	Rosales	Rosaceae	1									1
Alchemilla leiophylla	Juz.	A		1998	FI	1	0	Plantae	Tracheophyta	Magnoliopsida	Rosales	Rosaceae	1									1
Alchemilla micans	Buser	A		1950	BE	1	0	Plantae	Tracheophyta	Magnoliopsida	Rosales	Rosaceae	1									1
Alchemilla mollis	(Buser) Rothm.	A		1938	NO	1	0	Plantae	Tracheophyta	Magnoliopsida	Rosales	Rosaceae	1									1	1
Alchemilla plicata	Buser	A		1906	SE	1	0	Plantae	Tracheophyta	Magnoliopsida	Rosales	Rosaceae	1									1
Alchemilla propinqua	H.Lindb. ex Juz.	A		1938	SE	1	0	Plantae	Tracheophyta	Magnoliopsida	Rosales	Rosaceae	1									1
Alchemilla sarmatica	Juz.	A		1939	SE	1	0	Plantae	Tracheophyta	Magnoliopsida	Rosales	Rosaceae	1									1
Alchemilla semilunaris	Alechin	A		1999	NO	1	0	Plantae	Tracheophyta	Magnoliopsida	Rosales	Rosaceae	1									1
Alchemilla sericata	Rchb. ex Buser	A		<1492	CZ	1	0	Plantae	Tracheophyta	Magnoliopsida	Rosales	Rosaceae	1													1
Alchemilla speciosa	Buser	A		1893	SE	1	0	Plantae	Tracheophyta	Magnoliopsida	Rosales	Rosaceae	1									1
Alchemilla splendens	H.Christ	A		<1492	DE	1	0	Plantae	Tracheophyta	Magnoliopsida	Rosales	Rosaceae	1										1
Alchemilla subcrenata	Buser	A		1996	NO	1	0	Plantae	Tracheophyta	Magnoliopsida	Rosales	Rosaceae	1									1
Alchemilla subglobosa	G.C.Westerl.	A		1927	SE	1	0	Plantae	Tracheophyta	Magnoliopsida	Rosales	Rosaceae	1									1
Alchemilla tytthantha	Juz.	A		<1492	CZ	1	0	Plantae	Tracheophyta	Magnoliopsida	Rosales	Rosaceae	1									1
Alhagi maurorum	Medik.	A	HI	1963	CZ	1	0	Plantae	Tracheophyta	Magnoliopsida	Fabales	Fabaceae	1																						1										1
Alisma lanceolatum	With.	A				1	1	Plantae	Tracheophyta	Magnoliopsida	Alismatales	Alismataceae	1																																				1
Alkekengi officinarum	Moench	A		1613	PL	1	0	Plantae	Tracheophyta	Magnoliopsida	Solanales	Solanaceae	1			1						1	1
Alkekengi officinarum var. franchetii	(Masters)	A		1880	AT	1	0	Plantae	Tracheophyta	Magnoliopsida	Solanales	Solanaceae										1	1
Allamanda cathartica	L.	A			PT	1	0	Plantae	Tracheophyta	Magnoliopsida	Gentianales	Apocynaceae										1	1
Allium altissimum	Regel	A		1991	DK	1	0	Plantae	Tracheophyta	Magnoliopsida	Asparagales	Amaryllidaceae					1
Allium ampeloprasum	L.	A		999	UK	1	0	Plantae	Tracheophyta	Magnoliopsida	Asparagales	Amaryllidaceae	1					1							1										1
Allium angulosum	L.	A		1905	LV	1	0	Plantae	Tracheophyta	Magnoliopsida	Asparagales	Amaryllidaceae	1										1																				1
Allium atropurpureum	Waldst. & Kit.	A		1946	CZ	1	0	Plantae	Tracheophyta	Magnoliopsida	Asparagales	Amaryllidaceae	1										1
Allium atroviolaceum	Boiss.	A		1922	CZ	1	0	Plantae	Tracheophyta	Magnoliopsida	Asparagales	Amaryllidaceae	1																															1
Allium carinatum	L.	A		1789	UK	1	0	Plantae	Tracheophyta	Magnoliopsida	Asparagales	Amaryllidaceae	1									1	1
Allium cepa	L.	A		995	UK	1	0	Plantae	Tracheophyta	Magnoliopsida	Asparagales	Amaryllidaceae			1			1				1
Allium cristophii	Trautv.	A		1990	AT	1	0	Plantae	Tracheophyta	Magnoliopsida	Asparagales	Amaryllidaceae	1																																				1
Allium cyrillii	Ten.	A			BG	1	0	Plantae	Tracheophyta	Magnoliopsida	Asparagales	Amaryllidaceae	1																																				1
Allium fistulosum	L.	A		1807	EE	1	0	Plantae	Tracheophyta	Magnoliopsida	Asparagales	Amaryllidaceae			1			1				1	1		1
Allium flavum	L.	A		1998	SE	1	0	Plantae	Tracheophyta	Magnoliopsida	Asparagales	Amaryllidaceae	1										1
Allium fuscum	Waldst. & Kit.	A		1989	ES	1	0	Plantae	Tracheophyta	Magnoliopsida	Asparagales	Amaryllidaceae	1												1
Allium hollandicum	R.M.Fritsch	A		1998	NO	1	0	Plantae	Tracheophyta	Magnoliopsida	Asparagales	Amaryllidaceae											1
Allium lusitanicum	Lam.	A		1962	LV	1	0	Plantae	Tracheophyta	Magnoliopsida	Asparagales	Amaryllidaceae	1																														1
Allium moly	L.	A		2003	SE	1	0	Plantae	Tracheophyta	Magnoliopsida	Asparagales	Amaryllidaceae	1									1	1		1
Allium neapolitanum	Cirillo	A			UK	1	0	Plantae	Tracheophyta	Magnoliopsida	Asparagales	Amaryllidaceae	1										1																					1
Allium nigrum	L.	A		1501	AT	1	0	Plantae	Tracheophyta	Magnoliopsida	Asparagales	Amaryllidaceae	1																																				1
Allium oleraceum	L.	A		<1492	IE	1	0	Plantae	Tracheophyta	Magnoliopsida	Asparagales	Amaryllidaceae	1					1																	1									1
Allium paniculatum	L.	A			PT	1	0	Plantae	Tracheophyta	Magnoliopsida	Asparagales	Amaryllidaceae	1																																				1
Allium pendulinum	Ten.	A		1970	IT	1	0	Plantae	Tracheophyta	Magnoliopsida	Asparagales	Amaryllidaceae	1									1	1
Allium roseum	L.	A		1837	UK	1	0	Plantae	Tracheophyta	Magnoliopsida	Asparagales	Amaryllidaceae	1									1	1
Allium rotundum	L.	A		1820	DK	1	0	Plantae	Tracheophyta	Magnoliopsida	Asparagales	Amaryllidaceae	1										1
Allium sativum	L.	A		995	UK	1	0	Plantae	Tracheophyta	Magnoliopsida	Asparagales	Amaryllidaceae	1		1			1				1
Allium scorodoprasum	L.	A		1745	SE	1	0	Plantae	Tracheophyta	Magnoliopsida	Asparagales	Amaryllidaceae	1									1	1
Allium siculum	Ucria	A		<1492	UK	1	0	Plantae	Tracheophyta	Magnoliopsida	Asparagales	Amaryllidaceae	1									1	1
Allium sphaerocephalon	L.	A		1836	UK	1	0	Plantae	Tracheophyta	Magnoliopsida	Asparagales	Amaryllidaceae	1				1					1	1
Allium stipitatum	Regel	A		2008	CZ	1	0	Plantae	Tracheophyta	Magnoliopsida	Asparagales	Amaryllidaceae	1										1			1
Allium subhirsutum	L.	A		1998	AT	1	0	Plantae	Tracheophyta	Magnoliopsida	Asparagales	Amaryllidaceae	1																																				1
Allium subvillosum	Salzm. ex Schult. & Schult.f.	A			PT	1	0	Plantae	Tracheophyta	Magnoliopsida	Asparagales	Amaryllidaceae	1																																				1
Allium triquetrum	L.	A		1849	UK	1	0	Plantae	Tracheophyta	Magnoliopsida	Asparagales	Amaryllidaceae	1										1
Allium tuberosum	Rottler ex Spreng.	A		1866	CZ	1	0	Plantae	Tracheophyta	Magnoliopsida	Asparagales	Amaryllidaceae																																					1
Allium unifolium	Kellogg	A		1873	UK	1	0	Plantae	Tracheophyta	Magnoliopsida	Asparagales	Amaryllidaceae											1
Allium ursinum	L.	A		1600	SE	1	0	Plantae	Tracheophyta	Magnoliopsida	Asparagales	Amaryllidaceae	1					1					1
Allium victorialis	L.	A		1987	NO	1	0	Plantae	Tracheophyta	Magnoliopsida	Asparagales	Amaryllidaceae	1			1		1				1	1
Allium vineale	L.	A		1922	PT	1	0	Plantae	Tracheophyta	Magnoliopsida	Asparagales	Amaryllidaceae	1					1
Allium zebdanense	Boiss. & Noë	A		1996	SE	1	0	Plantae	Tracheophyta	Magnoliopsida	Asparagales	Amaryllidaceae	1						1
Allocasuarina verticillata	(Lam.) L.A.S.Johnson	A		1900	CY	1	0	Plantae	Tracheophyta	Magnoliopsida	Fagales	Casuarinaceae										1	1
Alnus × pubescens	Tausch	A			UK	1	0	Plantae	Tracheophyta	Magnoliopsida	Fagales	Betulaceae																																					1
Alnus alnobetula	(Ehrh.) K.Koch	A		2009	NO	1	0	Plantae	Tracheophyta	Magnoliopsida	Fagales	Betulaceae	1	1
Alnus alnobetula subsp. sinuata	(Regel) Raus	A		1945	IS	1	0	Plantae	Tracheophyta	Magnoliopsida	Fagales	Betulaceae		1
Alnus cordata	(Loisel.) Duby	A				1	0	Plantae	Tracheophyta	Magnoliopsida	Fagales	Betulaceae	1									1	1
Alnus glutinosa	(L.) Gaertn.	A	HI		PT	1	0	Plantae	Tracheophyta	Magnoliopsida	Fagales	Betulaceae	1	1							1
Alnus incana	(L.) Moench	A		1900	IS	1	0	Plantae	Tracheophyta	Magnoliopsida	Fagales	Betulaceae	1									1	1
Alnus incana subsp. rugosa	(Du Roi) R.T.Clausen	A			SE	1	0	Plantae	Tracheophyta	Magnoliopsida	Fagales	Betulaceae										1	1
Alnus japonica	(Thunb.) Steud.	A			FR	1	0	Plantae	Tracheophyta	Magnoliopsida	Fagales	Betulaceae										1	1
Alnus maritima	(Marshall) Muhl. ex Nutt.	A			FR	1	0	Plantae	Tracheophyta	Magnoliopsida	Fagales	Betulaceae																																					1
Alnus rubra	Bong.	A				1	0	Plantae	Tracheophyta	Magnoliopsida	Fagales	Betulaceae										1	1
Aloe arborescens	Mill.	A		1894	PT	1	0	Plantae	Tracheophyta	Magnoliopsida	Asparagales	Xanthorrhoeaceae							1				1
Aloe brevifolia	Mill.	A				1	0	Plantae	Tracheophyta	Magnoliopsida	Asparagales	Xanthorrhoeaceae							1			1	1
Aloe ciliaris	Haw.	A			PT	1	0	Plantae	Tracheophyta	Magnoliopsida	Asparagales	Xanthorrhoeaceae																																					1
Aloe ferox	Mill.	A		1600	ES	1	0	Plantae	Tracheophyta	Magnoliopsida	Asparagales	Xanthorrhoeaceae										1	1
Aloe maculata	All.	A		1695		1	0	Plantae	Tracheophyta	Magnoliopsida	Asparagales	Xanthorrhoeaceae										1	1
Aloe plicatilis	(L.) Mill.	A		1731	UK	1	0	Plantae	Tracheophyta	Magnoliopsida	Asparagales	Xanthorrhoeaceae										1	1
Aloe succotrina	Lam.	A		1689	NL	1	0	Plantae	Tracheophyta	Magnoliopsida	Asparagales	Xanthorrhoeaceae										1	1
Aloe variegata	L.	A				1	0	Plantae	Tracheophyta	Magnoliopsida	Asparagales	Xanthorrhoeaceae										1	1
Aloe vera	(L.) Burm.f.	A		1650		1	0	Plantae	Tracheophyta	Magnoliopsida	Asparagales	Xanthorrhoeaceae							1
Alonsoa meridionalis	(L.f.) Kuntze	A		1984	DK	1	0	Plantae	Tracheophyta	Magnoliopsida	Lamiales	Scrophulariaceae										1	1
Alopecurus aequalis	Sobol.	A		1989	FR	1	0	Plantae	Tracheophyta	Magnoliopsida	Poales	Poaceae	1																																				1
Alopecurus brachystachyus	M.Bieb.	A				1	0	Plantae	Tracheophyta	Magnoliopsida	Poales	Poaceae																																					1
Alopecurus geniculatus	L.	A				1	0	Plantae	Tracheophyta	Magnoliopsida	Poales	Poaceae	1																						1										1
Alopecurus myosuroides	Huds.	A	HI	1777	DK	1	0	Plantae	Tracheophyta	Magnoliopsida	Poales	Poaceae	1																			1		1
Alopecurus pratensis	L.	A		1902	IS	1	0	Plantae	Tracheophyta	Magnoliopsida	Poales	Poaceae	1													1									1										1
Alopecurus rendlei	Eig	A		1826	AT	1	0	Plantae	Tracheophyta	Magnoliopsida	Poales	Poaceae	1			1
Aloysia citriodora	Palau	A		1797	ES	1	0	Plantae	Tracheophyta	Magnoliopsida	Lamiales	Verbenaceae							1
Alpinia zerumbet	(Pers.) B.L.Burtt & R.M.Sm.	A		1793	UK	1	0	Plantae	Tracheophyta	Magnoliopsida	Zingiberales	Zingiberaceae										1	1
Alstroemeria aurea	Graham	A		2011	UK	1	0	Plantae	Tracheophyta	Magnoliopsida	Liliales	Alstroemeriaceae										1	1
Alstroemeria pulchella	L.f.	A		1934	PT	1	0	Plantae	Tracheophyta	Magnoliopsida	Liliales	Alstroemeriaceae										1	1
Alternanthera caracasana	Kunth	A		2004	ES	1	0	Plantae	Tracheophyta	Magnoliopsida	Caryophyllales	Amaranthaceae																	1
Alternanthera ficoidea	(L.) Sm.	A		1911	BE	1	0	Plantae	Tracheophyta	Magnoliopsida	Caryophyllales	Amaranthaceae																				1
Alternanthera paronychioides	A.St.-Hil.	A		2011	BE	1	0	Plantae	Tracheophyta	Magnoliopsida	Caryophyllales	Amaranthaceae																	1
Alternanthera philoxeroides	(Mart.) Griseb.	A	HI	1971	FR	1	1	Plantae	Tracheophyta	Magnoliopsida	Caryophyllales	Amaranthaceae											1							1		1
Alternanthera pungens	Kunth	A		2011	ES	1	0	Plantae	Tracheophyta	Magnoliopsida	Caryophyllales	Amaranthaceae																	1
Alternanthera sessilis	(L.) R.Br. ex DC.	A	HI	1911	BE	1	1	Plantae	Tracheophyta	Magnoliopsida	Caryophyllales	Amaranthaceae								1			1						1
Althaea armeniaca	Ten.	A		1966	CZ	1	0	Plantae	Tracheophyta	Magnoliopsida	Malvales	Malvaceae	1												1
Althaea cannabina	L.	A		1800	AT	1	0	Plantae	Tracheophyta	Magnoliopsida	Malvales	Malvaceae	1		1
Althaea hirsuta	L.	A		1792	UK	1	0	Plantae	Tracheophyta	Magnoliopsida	Malvales	Malvaceae	1		1											1
Althaea longiflora	Boiss. & Reut.	A		1989	FR	1	0	Plantae	Tracheophyta	Magnoliopsida	Malvales	Malvaceae	1																																				1
Althaea officinalis	L.	A		<1492	IE	1	0	Plantae	Tracheophyta	Magnoliopsida	Malvales	Malvaceae	1					1				1	1									1
Alyssum alyssoides	(L.) L.	A		1749	SE	1	0	Plantae	Tracheophyta	Magnoliopsida	Brassicales	Brassicaceae	1									1	1									1
Alyssum corsicum	Duby	A		1828	FR	1	0	Plantae	Tracheophyta	Magnoliopsida	Brassicales	Brassicaceae	1																																				1
Alyssum dasycarpum	Stephan ex Willd.	A			SE	1	0	Plantae	Tracheophyta	Magnoliopsida	Brassicales	Brassicaceae	1			1
Alyssum desertorum	Stapf	A		1868	BE	1	0	Plantae	Tracheophyta	Magnoliopsida	Brassicales	Brassicaceae	1																1
Alyssum hirsutum	M.Bieb.	A		1879	BE	1	0	Plantae	Tracheophyta	Magnoliopsida	Brassicales	Brassicaceae	1															1				1
Alyssum montanum subsp. atlanticum	(Desf.) O.Bolòs & Vigo	A		2002	BE	1	0	Plantae	Tracheophyta	Magnoliopsida	Brassicales	Brassicaceae	1									1	1
Alyssum murale	Waldst. & Kit.	A		1850	BE	1	0	Plantae	Tracheophyta	Magnoliopsida	Brassicales	Brassicaceae	1									1	1
Alyssum rostratum	Steven	A		1897	CZ	1	0	Plantae	Tracheophyta	Magnoliopsida	Brassicales	Brassicaceae	1			1
Alyssum scutigerum	Durieu	A			FR	1	0	Plantae	Tracheophyta	Magnoliopsida	Brassicales	Brassicaceae																																					1
Alyssum simplex	Rudolph	A		1850	BE	1	0	Plantae	Tracheophyta	Magnoliopsida	Brassicales	Brassicaceae	1															1	1			1
Alyssum strigosum	Banks & Sol.	A		1945	AT	1	0	Plantae	Tracheophyta	Magnoliopsida	Brassicales	Brassicaceae	1																																				1
Alyssum tortuosum	Willd.	A		1844	LT	1	0	Plantae	Tracheophyta	Magnoliopsida	Brassicales	Brassicaceae	1													1
Alyssum wierzbickii	Heuff.	A			FR	1	0	Plantae	Tracheophyta	Magnoliopsida	Brassicales	Brassicaceae	1																																				1
Amaranthus × alleizettei	Aellen	A		1945	CZ	1	0	Plantae	Tracheophyta	Magnoliopsida	Caryophyllales	Amaranthaceae																																					1
Amaranthus × galii	Sennen & Gonzalo	A		<1492	HU	1	0	Plantae	Tracheophyta	Magnoliopsida	Caryophyllales	Amaranthaceae																																					1
Amaranthus × ozanonii	Piszter	A		1966	SK	1	0	Plantae	Tracheophyta	Magnoliopsida	Caryophyllales	Amaranthaceae																																					1
Amaranthus × soproniensis	Priszter & Kárpáti	A		<1492	HU	1	0	Plantae	Tracheophyta	Magnoliopsida	Caryophyllales	Amaranthaceae																																					1
Amaranthus × thevenoei	Degen & Thell.	Q		<1492	HU	1	0	Plantae	Tracheophyta	Magnoliopsida	Caryophyllales	Amaranthaceae																																					1
Amaranthus × turicensis	Piszter	A		<1492	HU	1	0	Plantae	Tracheophyta	Magnoliopsida	Caryophyllales	Amaranthaceae																																					1
Amaranthus × zobelii	Thell.	A			HU	1	0	Plantae	Tracheophyta	Magnoliopsida	Caryophyllales	Amaranthaceae																																					1
Amaranthus albus	L.	A		1778	UK	1	0	Plantae	Tracheophyta	Magnoliopsida	Caryophyllales	Amaranthaceae										1	1						1			1											1
Amaranthus blitoides	S.Watson	A		1759	UK	1	0	Plantae	Tracheophyta	Magnoliopsida	Caryophyllales	Amaranthaceae										1	1						1			1											1
Amaranthus blitum	L.	A	HI	1801	DK	1	0	Plantae	Tracheophyta	Magnoliopsida	Caryophyllales	Amaranthaceae	1					1				1					1		1			1												1
Amaranthus blitum subsp. emarginatus	(Salzm. ex Uline & Bray) Carretero, Muñoz Garm. & Pedrol	A		1889	DE	1	0	Plantae	Tracheophyta	Magnoliopsida	Caryophyllales	Amaranthaceae																																					1
Amaranthus capensis	Thell.	A		1890	BE	1	0	Plantae	Tracheophyta	Magnoliopsida	Caryophyllales	Amaranthaceae																	1			1												1	1
Amaranthus caudatus	L.	A		<1492	SK	1	0	Plantae	Tracheophyta	Magnoliopsida	Caryophyllales	Amaranthaceae			1							1	1
Amaranthus clementii	Domin	A		1939	BE	1	0	Plantae	Tracheophyta	Magnoliopsida	Caryophyllales	Amaranthaceae																	1
Amaranthus crispus	(Lesp. & Thévenau) A.Terracc.	A		1850	AT	1	0	Plantae	Tracheophyta	Magnoliopsida	Caryophyllales	Amaranthaceae																	1
Amaranthus cruentus	L.	A		1700	AT	1	0	Plantae	Tracheophyta	Magnoliopsida	Caryophyllales	Amaranthaceae			1							1	1									1													1
Amaranthus deflexus	L.	A		1700	AT	1	0	Plantae	Tracheophyta	Magnoliopsida	Caryophyllales	Amaranthaceae														1			1			1
Amaranthus graecizans	L.	A		1723	UK	1	0	Plantae	Tracheophyta	Magnoliopsida	Caryophyllales	Amaranthaceae	1					1											1			1													1
Amaranthus graecizans subsp. silvestris	(Vill.) Brenan	A		1895	DK	1	0	Plantae	Tracheophyta	Magnoliopsida	Caryophyllales	Amaranthaceae	1																																				1
Amaranthus hybridus	L.	A	HI	1700	AT	1	0	Plantae	Tracheophyta	Magnoliopsida	Caryophyllales	Amaranthaceae																	1			1		1							1
Amaranthus hybridus subsp. quitensis	(Kunth) Costea & Carretero	A		1910	CZ	1	0	Plantae	Tracheophyta	Magnoliopsida	Caryophyllales	Amaranthaceae																	1			1
Amaranthus hypochondriacus	L.	A		1700	AT	1	0	Plantae	Tracheophyta	Magnoliopsida	Caryophyllales	Amaranthaceae			1							1	1
Amaranthus mitchellii	Benth.	A		1892	BE	1	0	Plantae	Tracheophyta	Magnoliopsida	Caryophyllales	Amaranthaceae																	1
Amaranthus muricatus	(Gillies ex Moq.) Hieron.	A		1700	AT	1	0	Plantae	Tracheophyta	Magnoliopsida	Caryophyllales	Amaranthaceae																	1
Amaranthus palmeri	S.Watson	A		1908	CZ	1	0	Plantae	Tracheophyta	Magnoliopsida	Caryophyllales	Amaranthaceae														1						1							1				1
Amaranthus polygonoides	L.	A		1959	BE	1	0	Plantae	Tracheophyta	Magnoliopsida	Caryophyllales	Amaranthaceae																	1
Amaranthus powellii	S.Watson	A		1853	CZ	1	0	Plantae	Tracheophyta	Magnoliopsida	Caryophyllales	Amaranthaceae														1			1														1
Amaranthus powellii subsp. bouchonii	(Thell.) Costea & Carretero	A		1932	DE	1	0	Plantae	Tracheophyta	Magnoliopsida	Caryophyllales	Amaranthaceae														1						1
Amaranthus retroflexus	L.	A	HI	1700	AT	1	0	Plantae	Tracheophyta	Magnoliopsida	Caryophyllales	Amaranthaceae																	1												1
Amaranthus spinosus	L.	A	HI	1700	ES	1	0	Plantae	Tracheophyta	Magnoliopsida	Caryophyllales	Amaranthaceae																	1			1		1
Amaranthus standleyanus	Parodi ex Covas	A		1700	AT	1	0	Plantae	Tracheophyta	Magnoliopsida	Caryophyllales	Amaranthaceae										1	1																				1
Amaranthus thellungianus	Nevski	A		1954	EE	1	0	Plantae	Tracheophyta	Magnoliopsida	Caryophyllales	Amaranthaceae																				1
Amaranthus thunbergii	Moq.	A		1959	DK	1	0	Plantae	Tracheophyta	Magnoliopsida	Caryophyllales	Amaranthaceae																	1
Amaranthus tricolor	L.	A		1974	IT	1	0	Plantae	Tracheophyta	Magnoliopsida	Caryophyllales	Amaranthaceae											1
Amaranthus tuberculatus	(Moq.) Sauer	A		1945	AT	1	0	Plantae	Tracheophyta	Magnoliopsida	Caryophyllales	Amaranthaceae																																					1
Amaranthus viridis	L.	A	HI	1909	CZ	1	0	Plantae	Tracheophyta	Magnoliopsida	Caryophyllales	Amaranthaceae																	1
Amaryllis belladonna	L.	A		1845	PT	1	0	Plantae	Tracheophyta	Magnoliopsida	Asparagales	Amaryllidaceae											1
Amberboa moschata	(L.) DC.	A		1886	SE	1	0	Plantae	Tracheophyta	Magnoliopsida	Asterales	Asteraceae	1									1	1									1
Ambrosia artemisiifolia	L.	A	HI	1613	PL	1	0	Plantae	Tracheophyta	Magnoliopsida	Asterales	Asteraceae																	1			1
Ambrosia confertiflora	DC.	A	HI	2015	SI	1	0	Plantae	Tracheophyta	Magnoliopsida	Asterales	Asteraceae																	1
Ambrosia psilostachya	DC.	A	HI	1850	AT	1	0	Plantae	Tracheophyta	Magnoliopsida	Asterales	Asteraceae																				1
Ambrosia tenuifolia	Spreng.	A		1899	FR	1	0	Plantae	Tracheophyta	Magnoliopsida	Asterales	Asteraceae																															1
Ambrosia trifida	L.	A	HI	1877	DE	1	0	Plantae	Tracheophyta	Magnoliopsida	Asterales	Asteraceae																	1			1
Amelanchier × grandiflora	Wiegand	A		1910	SE	1	0	Plantae	Tracheophyta	Magnoliopsida	Rosales	Rosaceae										1	1
Amelanchier alnifolia	Rehder	A		1801	DE	1	0	Plantae	Tracheophyta	Magnoliopsida	Rosales	Rosaceae											1
Amelanchier canadensis	(Nutt.) Nutt. ex M.Roem.	A		1875	SE	1	0	Plantae	Tracheophyta	Magnoliopsida	Rosales	Rosaceae			1							1	1
Amelanchier laevis	(L.) Medik.	A		1996	SE	1	0	Plantae	Tracheophyta	Magnoliopsida	Rosales	Rosaceae										1	1
Amelanchier lamarckii	Wiegand	A	HI	1876	BE	1	0	Plantae	Tracheophyta	Magnoliopsida	Rosales	Rosaceae										1	1
Amelanchier ovalis	F.G.Schroed.	A		1921	NO	1	0	Plantae	Tracheophyta	Magnoliopsida	Rosales	Rosaceae	1						1
Amelanchier stolonifera	Medik.	A	HI	1800	DK	1	0	Plantae	Tracheophyta	Magnoliopsida	Rosales	Rosaceae							1			1
Amethystea caerulea	L.	A		1925	DK	1	0	Plantae	Tracheophyta	Magnoliopsida	Lamiales	Lamiaceae										1	1
Ammannia auriculata	Willd.	A		<1492	IT	1	1	Plantae	Tracheophyta	Magnoliopsida	Myrtales	Lythraceae	1																			1											1
Ammannia baccifera	L.	A			IT	1	1	Plantae	Tracheophyta	Magnoliopsida	Myrtales	Lythraceae	1																			1
Ammannia coccinea	Rottb.	A		1935	PT	1	1	Plantae	Tracheophyta	Magnoliopsida	Myrtales	Lythraceae																				1											1
Ammannia robusta	Heer & Regel	A		1984	ES	1	1	Plantae	Tracheophyta	Magnoliopsida	Myrtales	Lythraceae																				1
Ammannia senegalensis	Lam.	A			EL	1	0	Plantae	Tracheophyta	Magnoliopsida	Myrtales	Lythraceae																				1
Ammannia verticillata	(Ard.) Lam.	A		1942	ME	1	1	Plantae	Tracheophyta	Magnoliopsida	Myrtales	Lythraceae																																					1
Ammi majus	L.	A		1551	UK	1	0	Plantae	Tracheophyta	Magnoliopsida	Apiales	Apiaceae	1			1						1	1									1											1
Ammi visnaga	(L.) Lam.	A		1887	BE	1	0	Plantae	Tracheophyta	Magnoliopsida	Apiales	Apiaceae	1													1			1			1											1
Ammophila breviligulata	Fernald	A				1	0	Plantae	Tracheophyta	Magnoliopsida	Poales	Poaceae																																					1
Amorpha fruticosa	L.	A	HI	1724	DE	1	0	Plantae	Tracheophyta	Magnoliopsida	Fabales	Fabaceae											1
Ampelodesmos mauritanicus	(Poir.) T.Durand & Schinz	A		1952	PT	1	0	Plantae	Tracheophyta	Magnoliopsida	Poales	Poaceae	1									1	1
Amphiachyris dracunculoides	(DC.) Nutt.	A		1991	BE	1	0	Plantae	Tracheophyta	Magnoliopsida	Asterales	Asteraceae										1	1									1		1
Amphilophium buccinatorium	(DC.) L.G.Lohmann	A		1766	FR	1	0	Plantae	Tracheophyta	Magnoliopsida	Lamiales	Bignoniaceae										1	1
Amsinckia calycina	(Moris) Chater	A		1977	DK	1	0	Plantae	Tracheophyta	Magnoliopsida	Boraginales	Boraginaceae																																					1
Amsinckia douglasiana	A.DC.	A		1916	DK	1	0	Plantae	Tracheophyta	Magnoliopsida	Boraginales	Boraginaceae																																					1
Amsinckia eastwoodiae	J.F.Macbr.	A		1924	BE	1	0	Plantae	Tracheophyta	Magnoliopsida	Boraginales	Boraginaceae				1
Amsinckia lycopsoides	Lindl. ex Lehm.	A		1874	BE	1	0	Plantae	Tracheophyta	Magnoliopsida	Boraginales	Boraginaceae																	1			1
Amsinckia menziesii	(Lehm.) A.Nelson & J.F.Macbr.	A		1910	UK	1	0	Plantae	Tracheophyta	Magnoliopsida	Boraginales	Boraginaceae										1	1									1											1
Amsinckia menziesii var. intermedia	(Fisch. & C.A.Mey.) Ganders	A		1894	DK	1	0	Plantae	Tracheophyta	Magnoliopsida	Boraginales	Boraginaceae				1
Amsinckia tessellata	A.Gray	A		1877	BE	1	0	Plantae	Tracheophyta	Magnoliopsida	Boraginales	Boraginaceae				1
Amsonia tabernaemontana	Walter	A				1	0	Plantae	Tracheophyta	Magnoliopsida	Gentianales	Apocynaceae										1	1
Anacyclus clavatus	(Desf.) Pers.	A		1600	SE	1	0	Plantae	Tracheophyta	Magnoliopsida	Asterales	Asteraceae	1										1						1			1
Anacyclus pyrethrum	(L.) Lag.	A		1934	FR	1	0	Plantae	Tracheophyta	Magnoliopsida	Asterales	Asteraceae	1									1	1
Anacyclus radiatus	Loisel.	A		1923	DK	1	0	Plantae	Tracheophyta	Magnoliopsida	Asterales	Asteraceae	1															1
Anacyclus valentinus	L.	A		1913	BE	1	0	Plantae	Tracheophyta	Magnoliopsida	Asterales	Asteraceae	1													1
Anagallis arvensis subsp. foemina	(Mill.) Schinz & Thell.	A		1648	DK	1	0	Plantae	Tracheophyta	Magnoliopsida	Ericales	Primulaceae	1										1									1											1
Anagallis monelli	L.	A		1953	CZ	1	0	Plantae	Tracheophyta	Magnoliopsida	Ericales	Primulaceae	1			1							1
Anaphalioides bellidioides	(G.Forst.) Glenny	A		1975	UK	1	0	Plantae	Tracheophyta	Magnoliopsida	Asterales	Asteraceae										1	1
Anaphalis margaritacea	(L.) Benth. & Hook.f.	A		1709	UK	1	0	Plantae	Tracheophyta	Magnoliopsida	Asterales	Asteraceae			1							1	1									1		1
Anarrhinum bellidifolium	(L.) Willd.	A		1957	BE	1	0	Plantae	Tracheophyta	Magnoliopsida	Lamiales	Plantaginaceae	1									1	1
Anastatica hierochuntica	L.	A			ES	1	0	Plantae	Tracheophyta	Magnoliopsida	Brassicales	Brassicaceae																																					1
Anchusa arvensis subsp. arvensis	(L.) M.Bieb.	A		<1492	UK	1	0	Plantae	Tracheophyta	Magnoliopsida	Boraginales	Boraginaceae	1												1
Anchusa arvensis subsp. orientalis	(L.) Nordh.	A		1501	AT	1	0	Plantae	Tracheophyta	Magnoliopsida	Boraginales	Boraginaceae	1																															1
Anchusa azurea	Mill.	A		1866	UK	1	0	Plantae	Tracheophyta	Magnoliopsida	Boraginales	Boraginaceae	1		1							1	1		1
Anchusa gmelinii	Ledeb.	A			FR	1	0	Plantae	Tracheophyta	Magnoliopsida	Boraginales	Boraginaceae	1																																				1
Anchusa leptophylla	Roem. & Schult.	A		<1492	UA	1	0	Plantae	Tracheophyta	Magnoliopsida	Boraginales	Boraginaceae	1																																				1
Anchusa ochroleuca	M.Bieb.	A		1700	AT	1	0	Plantae	Tracheophyta	Magnoliopsida	Boraginales	Boraginaceae	1			1													1			1
Anchusa officinalis	L.	A		1799	UK	1	0	Plantae	Tracheophyta	Magnoliopsida	Boraginales	Boraginaceae	1									1	1						1
Anchusa stylosa	M.Bieb.	A		<1492	UA	1	0	Plantae	Tracheophyta	Magnoliopsida	Boraginales	Boraginaceae	1										1
Anchusa thessala	Boiss. & Spruner	A			BG	1	0	Plantae	Tracheophyta	Magnoliopsida	Boraginales	Boraginaceae	1																																				1
Anchusa undulata	L.	A		1989	DK	1	0	Plantae	Tracheophyta	Magnoliopsida	Boraginales	Boraginaceae	1																																				1
Anchusa undulata subsp. hybrida	(Ten.) Cout.	A			BG	1	0	Plantae	Tracheophyta	Magnoliopsida	Boraginales	Boraginaceae	1																																				1
Andrachne telephioides	L.	A		1947	BE	1	0	Plantae	Tracheophyta	Magnoliopsida	Malpighiales	Euphorbiaceae	1																1
Andropogon distachyos	L.	A				1	0	Plantae	Tracheophyta	Magnoliopsida	Poales	Poaceae	1																																				1
Andropogon virginicus	L.	A	HI	1885	RU	1	0	Plantae	Tracheophyta	Magnoliopsida	Poales	Poaceae																											1
Androsace elongata	L.	A		1888	NO	1	0	Plantae	Tracheophyta	Magnoliopsida	Ericales	Primulaceae	1																														1
Androsace filiformis	Retz.	A				1	0	Plantae	Tracheophyta	Magnoliopsida	Ericales	Primulaceae	1																						1										1
Androsace intermedia	Ledeb.	A		1904	LV	1	0	Plantae	Tracheophyta	Magnoliopsida	Ericales	Primulaceae	1																						1										1
Androsace maxima	L.	A		1926	LV	1	0	Plantae	Tracheophyta	Magnoliopsida	Ericales	Primulaceae	1																			1											1
Andryala integrifolia	L.	A		1945	AT	1	0	Plantae	Tracheophyta	Magnoliopsida	Asterales	Asteraceae	1			1
Andryala laxiflora	DC.	A			ES	1	0	Plantae	Tracheophyta	Magnoliopsida	Asterales	Asteraceae	1																																				1
Anemone apennina	L.	A		1724	UK	1	0	Plantae	Tracheophyta	Magnoliopsida	Ranunculales	Ranunculaceae	1									1	1
Anemone blanda	Schott & Kotschy	A		1966	NO	1	0	Plantae	Tracheophyta	Magnoliopsida	Ranunculales	Ranunculaceae	1									1	1
Anemone canadensis	L.	A				1	0	Plantae	Tracheophyta	Magnoliopsida	Ranunculales	Ranunculaceae										1	1
Anemone coronaria	L.	A		1867	FR	1	0	Plantae	Tracheophyta	Magnoliopsida	Ranunculales	Ranunculaceae	1									1	1
Anemone dichotoma	L.	A				1	0	Plantae	Tracheophyta	Magnoliopsida	Ranunculales	Ranunculaceae										1	1
Anemone halleri	All.	A				1	0	Plantae	Tracheophyta	Magnoliopsida	Ranunculales	Ranunculaceae	1									1	1
Anemone hupehensis	(É.Lemoine) É.Lemoine	A		1972	DK	1	0	Plantae	Tracheophyta	Magnoliopsida	Ranunculales	Ranunculaceae										1	1
Anemone nemorosa	L.	A				1	0	Plantae	Tracheophyta	Magnoliopsida	Ranunculales	Ranunculaceae	1										1																				1
Anemone pulsatilla	L.	A		1852	CZ	1	0	Plantae	Tracheophyta	Magnoliopsida	Ranunculales	Ranunculaceae	1									1	1
Anemone ranunculoides	L.	A		1778	UK	1	0	Plantae	Tracheophyta	Magnoliopsida	Ranunculales	Ranunculaceae	1									1	1
Anemone slavica	G.Reuss	A				1	0	Plantae	Tracheophyta	Magnoliopsida	Ranunculales	Ranunculaceae										1	1
Anemone sylvestris	L.	A		1892	NO	1	0	Plantae	Tracheophyta	Magnoliopsida	Ranunculales	Ranunculaceae	1									1	1
Anemone tomentosa	(Maxim.) C.Pei	A		1981	DK	1	0	Plantae	Tracheophyta	Magnoliopsida	Ranunculales	Ranunculaceae										1	1
Anemone transsilvanica	(Fuss) Heuff.	A		1989	DK	1	0	Plantae	Tracheophyta	Magnoliopsida	Ranunculales	Ranunculaceae	1									1	1
Anemonella thalictroides	(L.) Spach	A				1	0	Plantae	Tracheophyta	Magnoliopsida	Ranunculales	Ranunculaceae																																					1
Anethum graveolens	L.	A		1777	EE	1	0	Plantae	Tracheophyta	Magnoliopsida	Apiales	Apiaceae	1			1						1	1
Angelica archangelica subsp. archangelica	L.	A		1517	CZ	1	0	Plantae	Tracheophyta	Magnoliopsida	Apiales	Apiaceae	1									1	1
Angelica archangelica subsp. litoralis	(Wahlenb.) Thell.	A				1	0	Plantae	Tracheophyta	Magnoliopsida	Apiales	Apiaceae	1																																				1
Angelica pachycarpa	Lange	A				1	0	Plantae	Tracheophyta	Magnoliopsida	Apiales	Apiaceae	1																																				1
Annona squamosa	L.	A	HI			1	0	Plantae	Tracheophyta	Magnoliopsida	Magnoliales	Annonaceae							1			1
Anoda cristata	(L.) Schltdl.	A		1935	SE	1	0	Plantae	Tracheophyta	Magnoliopsida	Malvales	Malvaceae																				1											1
Anredera cordifolia	(Ten.) Steenis	A		<1492	IT	1	0	Plantae	Tracheophyta	Magnoliopsida	Caryophyllales	Basellaceae			1								1
Antenoron filiforme	(Thunb.) Roberty & Vautier	A		<1492	IT	1	0	Plantae	Tracheophyta	Magnoliopsida	Caryophyllales	Polygonaceae																																					1
Anthemis arvensis	L.	A		1700	DK	1	0	Plantae	Tracheophyta	Magnoliopsida	Asterales	Asteraceae	1			1						1	1									1
Anthemis cotula	L.	A	HI	1642	DK	1	0	Plantae	Tracheophyta	Magnoliopsida	Asterales	Asteraceae	1																			1
Anthemis hyalina	DC.	A				1	0	Plantae	Tracheophyta	Magnoliopsida	Asterales	Asteraceae	1																																1
Anthemis muricata	(DC.) Guss.	A		1951	DK	1	0	Plantae	Tracheophyta	Magnoliopsida	Asterales	Asteraceae	1																			1													1
Anthemis punctata	Vahl	A		1923	UK	1	0	Plantae	Tracheophyta	Magnoliopsida	Asterales	Asteraceae										1	1
Anthemis ruthenica	M. Bieb.	A		1869	PL	1	0	Plantae	Tracheophyta	Magnoliopsida	Asterales	Asteraceae	1															1																	1
Anthemis tomentosa	Boiss.	A			FR	1	0	Plantae	Tracheophyta	Magnoliopsida	Asterales	Asteraceae	1																						1										1
Anthericum liliago	L.	A		1501	UA	1	0	Plantae	Tracheophyta	Magnoliopsida	Asparagales	Asparagaceae	1													1
Anthericum ramosum	L.	A				1	0	Plantae	Tracheophyta	Magnoliopsida	Asparagales	Asparagaceae	1																																				1
Antholyza × crocosmioides	Leichtlin ex J.N.Gerard	Q			UK	1	0	Plantae	Tracheophyta	Magnoliopsida	Asparagales	Iridaceae										1	1
Anthoxanthum aristatum	Boiss.	A		1837	NL	1	0	Plantae	Tracheophyta	Magnoliopsida	Poales	Poaceae	1			1																1											1
Anthoxanthum odoratum	L.	A		1898	LV	1	0	Plantae	Tracheophyta	Magnoliopsida	Poales	Poaceae	1																						1
Anthoxanthum ovatum	Lag.	A				1	0	Plantae	Tracheophyta	Magnoliopsida	Poales	Poaceae	1																																				1
Anthriscus caucalis	M.Bieb.	A		1700	FI	1	0	Plantae	Tracheophyta	Magnoliopsida	Apiales	Apiaceae	1			1																1											1
Anthriscus cerefolium	(L.) Hoffm.	A		1688	DK	1	0	Plantae	Tracheophyta	Magnoliopsida	Apiales	Apiaceae	1			1						1	1									1											1
Anthriscus fumarioides	(Waldst. & Kit.) Spreng.	A		1784	EE	1	0	Plantae	Tracheophyta	Magnoliopsida	Apiales	Apiaceae	1																			1
Anthriscus sylvestris	(L.) Hoffm.	A	HI	1923	IS	1	0	Plantae	Tracheophyta	Magnoliopsida	Apiales	Apiaceae	1										1																				1
Anthyllis lotoides	L.	A		1933	NO	1	0	Plantae	Tracheophyta	Magnoliopsida	Fabales	Fabaceae																																	1
Anthyllis vulneraria	L.	A		1866	BE	1	0	Plantae	Tracheophyta	Magnoliopsida	Fabales	Fabaceae	1									1	1
Anthyllis vulneraria subsp. carpatica	(Pant.) Nyman	A		1700	SE	1	0	Plantae	Tracheophyta	Magnoliopsida	Fabales	Fabaceae	1										1
Anthyllis vulneraria subsp. polyphylla	(DC.) Nyman, p.p.	A		1956	UK	1	0	Plantae	Tracheophyta	Magnoliopsida	Fabales	Fabaceae	1										1
Antigonon leptopus	Hook. & Arn.	A	HI	2002	PT	1	0	Plantae	Tracheophyta	Magnoliopsida	Caryophyllales	Polygonaceae										1
Antirrhinum graniticum	Rothm.	A		1975	BE	1	0	Plantae	Tracheophyta	Magnoliopsida	Lamiales	Plantaginaceae	1																																				1
Antirrhinum majus subsp. majus	L.	A		1401	DE	1	0	Plantae	Tracheophyta	Magnoliopsida	Lamiales	Plantaginaceae	1									1	1
Antirrhinum majus subsp. tortuosum	(Bosc ex Vent.) Rouy	A		2006	EL	1	0	Plantae	Tracheophyta	Magnoliopsida	Lamiales	Plantaginaceae	1									1	1
Antirrhinum siculum	Mill.	A		1972	EL	1	0	Plantae	Tracheophyta	Magnoliopsida	Lamiales	Plantaginaceae	1									1	1
Apera intermedia	Hack.	A		1907	BE	1	0	Plantae	Tracheophyta	Magnoliopsida	Poales	Poaceae	1			1													1
Apera interrupta	(L.) P.Beauv.	A		1848	UK	1	0	Plantae	Tracheophyta	Magnoliopsida	Poales	Poaceae	1			1
Apera spica-venti	(L.) P.Beauv.	A		1856	SE	1	0	Plantae	Tracheophyta	Magnoliopsida	Poales	Poaceae	1									1	1									1											1
Aphanes arvensis	L.	A		1870	NO	1	0	Plantae	Tracheophyta	Magnoliopsida	Rosales	Rosaceae	1																			1
Aphanes microcarpa	(Boiss. & Reut.) Rothm.	A		<1492	DE	1	0	Plantae	Tracheophyta	Magnoliopsida	Rosales	Rosaceae	1																			1
Apios americana	Medik.	A		<1492	IT	1	0	Plantae	Tracheophyta	Magnoliopsida	Fabales	Fabaceae														1
Apium graveolens	L.	A		1658	SE	1	0	Plantae	Tracheophyta	Magnoliopsida	Apiales	Apiaceae	1									1
Apium nodiflorum	(L.) Lag.	A		1868	NO	1	1	Plantae	Tracheophyta	Magnoliopsida	Apiales	Apiaceae	1																																				1
Apocynum androsaemifolium	L.	A		1926	DK	1	0	Plantae	Tracheophyta	Magnoliopsida	Gentianales	Apocynaceae										1	1
Apocynum cannabinum	L.	A		1980	UA	1	0	Plantae	Tracheophyta	Magnoliopsida	Gentianales	Apocynaceae										1	1			1
Aponogeton distachyos	L.f.	A		1980	NL	0	1	Plantae	Tracheophyta	Magnoliopsida	Alismatales	Aponogetonaceae																																					1
Aposeris foetida	(L.) Cass. ex Less.	A		1962	LV	1	0	Plantae	Tracheophyta	Magnoliopsida	Asterales	Asteraceae	1																			1
Aquilegia atrata	Koch	A		<1492	CZ	1	0	Plantae	Tracheophyta	Magnoliopsida	Ranunculales	Ranunculaceae	1									1	1
Aquilegia dichroa	Freyn	A				1	0	Plantae	Tracheophyta	Magnoliopsida	Ranunculales	Ranunculaceae	1									1	1
Aquilegia flavescens	S.Watson	A				1	0	Plantae	Tracheophyta	Magnoliopsida	Ranunculales	Ranunculaceae										1	1
Aquilegia pyrenaica	DC.	A		1986	UK	1	0	Plantae	Tracheophyta	Magnoliopsida	Ranunculales	Ranunculaceae	1									1	1
Aquilegia vulgaris	L.	A		1554	BE	1	0	Plantae	Tracheophyta	Magnoliopsida	Ranunculales	Ranunculaceae	1									1	1
Arabidopsis arenosa	(L.) Lawalrée	A		1838	NL	1	0	Plantae	Tracheophyta	Magnoliopsida	Brassicales	Brassicaceae	1									1	1		1																			1
Arabidopsis halleri	(L.) O'Kane & Al-Shehbaz	A		1939	NO	1	0	Plantae	Tracheophyta	Magnoliopsida	Brassicales	Brassicaceae	1																			1		1
Arabidopsis suecica	(Fr.) Norrl.	A		1700	SE	1	0	Plantae	Tracheophyta	Magnoliopsida	Brassicales	Brassicaceae	1									1	1
Arabidopsis thaliana	(L.) Heynh.	A			DE	1	0	Plantae	Tracheophyta	Magnoliopsida	Brassicales	Brassicaceae	1																			1
Arabis alpina	L.	A			DK	1	0	Plantae	Tracheophyta	Magnoliopsida	Brassicales	Brassicaceae	1			1
Arabis caucasica	Willd.	A		1805	AT	1	0	Plantae	Tracheophyta	Magnoliopsida	Brassicales	Brassicaceae	1									1	1
Arabis ciliata	Clairv.	A		1898	DK	1	0	Plantae	Tracheophyta	Magnoliopsida	Brassicales	Brassicaceae	1																						1										1
Arabis collina	Ten.	A		1850	BE	1	0	Plantae	Tracheophyta	Magnoliopsida	Brassicales	Brassicaceae	1									1	1
Arabis nova	Vill.	A		1850	BE	1	0	Plantae	Tracheophyta	Magnoliopsida	Brassicales	Brassicaceae	1									1	1
Arabis planisiliqua	(Pers.) Rchb.	A		1745	SE	1	0	Plantae	Tracheophyta	Magnoliopsida	Brassicales	Brassicaceae	1			1							1
Arabis procurrens	Waldst. & Kit.	A		1977	AT	1	0	Plantae	Tracheophyta	Magnoliopsida	Brassicales	Brassicaceae	1		1							1	1
Arabis turrita	L.	A		1722	UK	1	0	Plantae	Tracheophyta	Magnoliopsida	Brassicales	Brassicaceae	1										1																				1
Arachis hypogaea	L.	A		<1492	IT	1	0	Plantae	Tracheophyta	Magnoliopsida	Fabales	Fabaceae			1			1
Aralia californica	S.Watson	A		1979	DK	1	0	Plantae	Tracheophyta	Magnoliopsida	Apiales	Araliaceae										1	1
Aralia chinensis	L.	A		1993	DK	1	0	Plantae	Tracheophyta	Magnoliopsida	Apiales	Araliaceae										1	1
Aralia elata	(Miq.) Seem.	A		1800	AT	1	0	Plantae	Tracheophyta	Magnoliopsida	Apiales	Araliaceae			1							1	1
Aralia elata var. mandshurica	(Rupr. & Maxim.) J.Wen	A		1803	EE	1	0	Plantae	Tracheophyta	Magnoliopsida	Apiales	Araliaceae										1	1
Aralia racemosa	L.	A		1961	NO	1	0	Plantae	Tracheophyta	Magnoliopsida	Apiales	Araliaceae										1	1
Aralia spinosa	L.	A				1	0	Plantae	Tracheophyta	Magnoliopsida	Apiales	Araliaceae										1	1
Araucaria araucana	(Molina) K.Koch	A		1795	UK	1	0	Plantae	Tracheophyta	Pinopsida	Araucariales	Araucariaceae										1	1
Araucaria bidwillii	Hook.	A				1	0	Plantae	Tracheophyta	Pinopsida	Araucariales	Araucariaceae										1	1
Araucaria heterophylla	(Salisb.) Franco	A				1	0	Plantae	Tracheophyta	Pinopsida	Araucariales	Araucariaceae										1	1
Araujia sericifera	Brot.	A		1977	FR	1	0	Plantae	Tracheophyta	Magnoliopsida	Gentianales	Apocynaceae										1	1
Arbutus andrachne	L.	A				1	0	Plantae	Tracheophyta	Magnoliopsida	Ericales	Ericaceae	1									1	1
Arbutus unedo	L.	A		1999	PT	1	0	Plantae	Tracheophyta	Magnoliopsida	Ericales	Ericaceae	1									1	1
Archontophoenix cunninghamiana	(H.Wendl.) H.Wendl. & Drude	A				1	0	Plantae	Tracheophyta	Magnoliopsida	Arecales	Arecaceae										1	1
Arctium × ambiguum	(Čelak.) Nyman	A			CZ	1	0	Plantae	Tracheophyta	Magnoliopsida	Asterales	Asteraceae																							1
Arctium × cimbricum	(Krause) Hayek	A			CZ	1	0	Plantae	Tracheophyta	Magnoliopsida	Asterales	Asteraceae																																					1
Arctium × mixtum	(Simonk.) Nyman	A			CZ	1	0	Plantae	Tracheophyta	Magnoliopsida	Asterales	Asteraceae																																					1
Arctium × nothum	(Ruhmer) J.Weiss	A				1	0	Plantae	Tracheophyta	Magnoliopsida	Asterales	Asteraceae																																					1
Arctium lappa	L.	A		1871	NO	1	0	Plantae	Tracheophyta	Magnoliopsida	Asterales	Asteraceae	1										1																				1
Arctium minus	(Hill) Bernh.	A		1858	SE	1	0	Plantae	Tracheophyta	Magnoliopsida	Asterales	Asteraceae	1									1	1									1		1
Arctium nemorosum	Lej.	A				1	0	Plantae	Tracheophyta	Magnoliopsida	Asterales	Asteraceae	1																																1
Arctium neumani	(Rouy) Rouy	A			CZ	1	0	Plantae	Tracheophyta	Magnoliopsida	Asterales	Asteraceae	1																																1
Arctium tomentosum	Mill.	A		1658	SE	1	0	Plantae	Tracheophyta	Magnoliopsida	Asterales	Asteraceae	1									1	1
Arctotheca calendula	(L.) Levyns	A	HI	1804	PT	1	0	Plantae	Tracheophyta	Magnoliopsida	Asterales	Asteraceae											1					1	1	1		1							1
Arctotis stoechadifolia	P.J.Bergius	A		1956	PT	1	0	Plantae	Tracheophyta	Magnoliopsida	Asterales	Asteraceae										1	1
Arctotis venusta	Norl.	A		1934	PT	1	0	Plantae	Tracheophyta	Magnoliopsida	Asterales	Asteraceae										1	1
Aremonia agrimonoides	(L.) DC.	A		1991	NO	1	0	Plantae	Tracheophyta	Magnoliopsida	Rosales	Rosaceae	1										1
Arenaria balearica	L.	A		<1492	IE	1	0	Plantae	Tracheophyta	Magnoliopsida	Caryophyllales	Caryophyllaceae	1									1
Arenaria biflora	L.	A		1933	DK	1	0	Plantae	Tracheophyta	Magnoliopsida	Caryophyllales	Caryophyllaceae	1									1
Arenaria montana	L.	A		1865	UK	1	0	Plantae	Tracheophyta	Magnoliopsida	Caryophyllales	Caryophyllaceae	1										1
Arenaria rotundifolia	M.Bieb.	A		1933	DK	1	0	Plantae	Tracheophyta	Magnoliopsida	Caryophyllales	Caryophyllaceae	1										1
Argania spinosa	(L.) Skeels	A		2005	ES	1	0	Plantae	Tracheophyta	Magnoliopsida	Ericales	Sapotaceae										1	1
Argemone mexicana	L.	A	HI	1872	NO	1	0	Plantae	Tracheophyta	Magnoliopsida	Ranunculales	Papaveraceae																	1			1									1
Argemone ochroleuca	Sweet	A				1	0	Plantae	Tracheophyta	Magnoliopsida	Ranunculales	Papaveraceae																																					1
Argyranthemum frutescens	(L.) Sch.Bip.	A		1986	NO	1	0	Plantae	Tracheophyta	Magnoliopsida	Asterales	Asteraceae	1									1	1
Arisarum proboscideum	(L.) Savi	A		1872	UK	1	0	Plantae	Tracheophyta	Magnoliopsida	Alismatales	Araceae	1										1
Arisarum vulgare	O.Targ.Tozz.	A				1	0	Plantae	Tracheophyta	Magnoliopsida	Alismatales	Araceae	1																																				1
Aristea ecklonii	Baker	A			UK	1	0	Plantae	Tracheophyta	Magnoliopsida	Asparagales	Iridaceae											1
Aristida adscensionis	L.	A		1939	BE	1	0	Plantae	Tracheophyta	Magnoliopsida	Poales	Poaceae	1																1
Aristida congesta	Roem. & Schult.	A		1947	BE	1	0	Plantae	Tracheophyta	Magnoliopsida	Poales	Poaceae																	1
Aristida hordeacea	Kunth	A		1884	BE	1	0	Plantae	Tracheophyta	Magnoliopsida	Poales	Poaceae																	1
Aristida longispica	Poir.	A		1891	BE	1	0	Plantae	Tracheophyta	Magnoliopsida	Poales	Poaceae				1
Aristolochia clematitis	L.	A		1300	SE	1	0	Plantae	Tracheophyta	Magnoliopsida	Piperales	Aristolochiaceae	1									1	1
Aristolochia fontanesii	Boiss. & Reut.	A			ES	1	0	Plantae	Tracheophyta	Magnoliopsida	Piperales	Aristolochiaceae										1	1
Aristolochia macrophylla	Lam.	A		1996	NO	1	0	Plantae	Tracheophyta	Magnoliopsida	Piperales	Aristolochiaceae																																					1
Aristolochia rotunda	L.	A		1725	UK	1	0	Plantae	Tracheophyta	Magnoliopsida	Piperales	Aristolochiaceae	1									1	1
Aristolochia sempervirens	L.	A				1	0	Plantae	Tracheophyta	Magnoliopsida	Piperales	Aristolochiaceae	1										1
Armeria arenaria	(Pers.) Schult.	A				1	0	Plantae	Tracheophyta	Magnoliopsida	Caryophyllales	Plumbaginaceae	1									1	1
Armeria maritima	(Mill.) Willd.	A				1	0	Plantae	Tracheophyta	Magnoliopsida	Caryophyllales	Plumbaginaceae	1									1	1
Armeria maritima subsp. elongata	(Hoffm.) Bonnier	A				1	0	Plantae	Tracheophyta	Magnoliopsida	Caryophyllales	Plumbaginaceae	1									1	1
Armeria maritima subsp. halleri	(Wallr.) Rothm.	A				1	0	Plantae	Tracheophyta	Magnoliopsida	Caryophyllales	Plumbaginaceae	1									1	1
Armeria maritima subsp. intermedia	(T. Marsson) Nordh.	A		1998	FI	1	0	Plantae	Tracheophyta	Magnoliopsida	Caryophyllales	Plumbaginaceae	1									1	1
Arnebia decumbens	(Vent.) Coss. & Kralik	A		1955	BE	1	0	Plantae	Tracheophyta	Magnoliopsida	Boraginales	Boraginaceae	1																			1
Arnica chamissonis	Less.	A		1658	SE	1	0	Plantae	Tracheophyta	Magnoliopsida	Asterales	Asteraceae																				1		1
Arnoseris minima	(L.) Schweigg. & Körte	A		1658	SE	1	0	Plantae	Tracheophyta	Magnoliopsida	Asterales	Asteraceae	1									1	1									1
Aronia arbutifolia	(L.) Pers.	A		1975	UK	1	0	Plantae	Tracheophyta	Magnoliopsida	Rosales	Rosaceae											1
Aronia melanocarpa	(Michx.) Elliott	A		1980	UK	1	0	Plantae	Tracheophyta	Magnoliopsida	Rosales	Rosaceae										1	1
Arrhenatherum elatius	(L.) P.Beauv. ex J.Presl & C.Presl.	A		1899	UA	1	0	Plantae	Tracheophyta	Magnoliopsida	Poales	Poaceae	1													1									1										1
Arrhenatherum elatius subsp. bulbosum	(Willd.) Schübl. & G.Martens	A		1842	PT	1	0	Plantae	Tracheophyta	Magnoliopsida	Poales	Poaceae	1																						1										1
Artemisia abrotanum	L.	A		1757	DK	1	0	Plantae	Tracheophyta	Magnoliopsida	Asterales	Asteraceae	1		1							1	1									1		1
Artemisia absinthium	L.	A		<1492	SE	1	0	Plantae	Tracheophyta	Magnoliopsida	Asterales	Asteraceae	1					1				1	1
Artemisia afra	Jacq. ex Willd.	A		1893	BE	1	0	Plantae	Tracheophyta	Magnoliopsida	Asterales	Asteraceae																	1
Artemisia alba	Turra	A		1977	MT	1	0	Plantae	Tracheophyta	Magnoliopsida	Asterales	Asteraceae	1									1	1
Artemisia annua	L.	A		1835	AT	1	0	Plantae	Tracheophyta	Magnoliopsida	Asterales	Asteraceae	1			1							1						1			1
Artemisia arborescens	(Vaill.) L.	A		1880	CY	1	0	Plantae	Tracheophyta	Magnoliopsida	Asterales	Asteraceae	1									1	1		1																			1
Artemisia argyi	H.Lév. & Vaniot	A		1980	UA	1	0	Plantae	Tracheophyta	Magnoliopsida	Asterales	Asteraceae										1	1
Artemisia austriaca	Jacq.	A		1807	EE	1	0	Plantae	Tracheophyta	Magnoliopsida	Asterales	Asteraceae	1									1	1									1
Artemisia biennis	Willd.	A		1894	DE	1	0	Plantae	Tracheophyta	Magnoliopsida	Asterales	Asteraceae										1	1					1
Artemisia campestris	L.	A		1967	BE	1	0	Plantae	Tracheophyta	Magnoliopsida	Asterales	Asteraceae	1									1
Artemisia campestris subsp. caudata	(Michx.) H.M.Hall & Clem.	A			DK	1	0	Plantae	Tracheophyta	Magnoliopsida	Asterales	Asteraceae										1
Artemisia campestris subsp. maritima	(DC.) Arcang.	A		2001	BE	1	0	Plantae	Tracheophyta	Magnoliopsida	Asterales	Asteraceae	1									1
Artemisia codonocephala	Diels	A		1955	LV	1	0	Plantae	Tracheophyta	Magnoliopsida	Asterales	Asteraceae																				1
Artemisia dracunculus	L.	A		1550	PL	1	0	Plantae	Tracheophyta	Magnoliopsida	Asterales	Asteraceae	1			1						1	1
Artemisia dubia	L. ex B.D.Jacks.	A		1955	LV	1	0	Plantae	Tracheophyta	Magnoliopsida	Asterales	Asteraceae																				1
Artemisia integrifolia	Richards.	A			BY	1	0	Plantae	Tracheophyta	Magnoliopsida	Asterales	Asteraceae																																	1
Artemisia latifolia	Ledeb.	A		1994	BY	1	0	Plantae	Tracheophyta	Magnoliopsida	Asterales	Asteraceae	1																																1
Artemisia lercheana	Weber ex Stechm.	A		1930	RU	1	0	Plantae	Tracheophyta	Magnoliopsida	Asterales	Asteraceae																																	1
Artemisia ludoviciana	Nutt.	A		1902	BE	1	0	Plantae	Tracheophyta	Magnoliopsida	Asterales	Asteraceae										1	1						1
Artemisia pontica	L.	A		1839	DK	1	0	Plantae	Tracheophyta	Magnoliopsida	Asterales	Asteraceae	1									1	1
Artemisia princeps	L.	A		2008	NL	1	0	Plantae	Tracheophyta	Magnoliopsida	Asterales	Asteraceae				1																			1
Artemisia rubripes	Nakai	A		1980	UA	1	0	Plantae	Tracheophyta	Magnoliopsida	Asterales	Asteraceae				1
Artemisia schrenkiana	Ledeb.	A			BY	1	0	Plantae	Tracheophyta	Magnoliopsida	Asterales	Asteraceae																				1													1
Artemisia scoparia	Waldst. & Kitam.	A		1852	IT	1	0	Plantae	Tracheophyta	Magnoliopsida	Asterales	Asteraceae	1									1	1					1	1
Artemisia serotina	Bunge	A		1992	RU	1	0	Plantae	Tracheophyta	Magnoliopsida	Asterales	Asteraceae																																	1
Artemisia sieversiana	Ehrh.	A		1805	EE	1	0	Plantae	Tracheophyta	Magnoliopsida	Asterales	Asteraceae	1			1																1
Artemisia stelleriana	Besser	A		1876	SE	1	0	Plantae	Tracheophyta	Magnoliopsida	Asterales	Asteraceae										1	1
Artemisia thuscula	Cav.	A		1989	ES	1	0	Plantae	Tracheophyta	Magnoliopsida	Asterales	Asteraceae	1									1	1
Artemisia tournefortiana	Rchb.	A		1858	DE	1	0	Plantae	Tracheophyta	Magnoliopsida	Asterales	Asteraceae	1										1									1											1
Artemisia verlotiorum	Lamotte	A		1894	FR	1	0	Plantae	Tracheophyta	Magnoliopsida	Asterales	Asteraceae				1							1									1											1
Artemisia vulgaris	L.	A		<1492	SE	1	0	Plantae	Tracheophyta	Magnoliopsida	Asterales	Asteraceae	1									1										1													1
Artemisia wurzellii	C.M.James & Stace	A			UK	1	0	Plantae	Tracheophyta	Magnoliopsida	Asterales	Asteraceae										1	1
Arum italicum	Mill.	A		1860	SE	1	0	Plantae	Tracheophyta	Magnoliopsida	Alismatales	Araceae	1										1
Arum maculatum	L.	A		1823	SE	1	0	Plantae	Tracheophyta	Magnoliopsida	Alismatales	Araceae	1										1
Aruncus dioicus	(Walter) Fernald	A		1950	UK	1	0	Plantae	Tracheophyta	Magnoliopsida	Rosales	Rosaceae	1									1	1
Aruncus dioicus var. aethusifolius	(H.L‚v.) H.Hara	A		1994	SE	1	0	Plantae	Tracheophyta	Magnoliopsida	Rosales	Rosaceae										1	1
Arundo donax	L.	A	HI	1899	PT	1	1	Plantae	Tracheophyta	Magnoliopsida	Poales	Poaceae																																					1
Arundo plinii	Turra	A		1980	ES	1	0	Plantae	Tracheophyta	Magnoliopsida	Poales	Poaceae	1																																				1
Asarina procumbens	Mill.	A		1994	CH	1	0	Plantae	Tracheophyta	Magnoliopsida	Lamiales	Plantaginaceae	1									1	1
Asarum europaeum	L.	A		1744	SE	1	0	Plantae	Tracheophyta	Magnoliopsida	Piperales	Aristolochiaceae	1									1
Asclepias curassavica	L.	A	HI	1861	ES	1	0	Plantae	Tracheophyta	Magnoliopsida	Gentianales	Apocynaceae	1										1
Asclepias speciosa	Torr.	A		1962	LT	1	0	Plantae	Tracheophyta	Magnoliopsida	Gentianales	Apocynaceae											1
Asclepias syriaca	L.	A	HI	1825	FR	1	0	Plantae	Tracheophyta	Magnoliopsida	Gentianales	Apocynaceae										1	1			1																	1
Asparagus aethiopicus	L.	A		<1492	IT	1	0	Plantae	Tracheophyta	Magnoliopsida	Asparagales	Asparagaceae																																					1
Asparagus asparagoides	(L.) Druce	A	HI	1858	IT	1	0	Plantae	Tracheophyta	Magnoliopsida	Asparagales	Asparagaceae											1																1
Asparagus densiflorus	(Kunth) Jessop	A	HI	<1492	IT	1	0	Plantae	Tracheophyta	Magnoliopsida	Asparagales	Asparagaceae											1
Asparagus officinalis	L.	A		300	UK	1	0	Plantae	Tracheophyta	Magnoliopsida	Asparagales	Asparagaceae	1					1				1	1
Asparagus setaceus	(Kunth) Jessop	A		<1492	IT	1	0	Plantae	Tracheophyta	Magnoliopsida	Asparagales	Asparagaceae											1
Asperugo procumbens	L.	A		1660	UK	1	0	Plantae	Tracheophyta	Magnoliopsida	Boraginales	Boraginaceae	1									1	1									1
Asperula arvensis	L.	A		1803	EE	1	0	Plantae	Tracheophyta	Magnoliopsida	Gentianales	Rubiaceae	1												1							1
Asperula cynanchica	L.	A		1901	EE	1	0	Plantae	Tracheophyta	Magnoliopsida	Gentianales	Rubiaceae	1													1
Asperula laevigata	L.	A		1956	DK	1	0	Plantae	Tracheophyta	Magnoliopsida	Gentianales	Rubiaceae	1													1
Asperula orientalis	Boiss. & Hohen.	A		1800	AT	1	0	Plantae	Tracheophyta	Magnoliopsida	Gentianales	Rubiaceae	1																																				1
Asperula taurina	L.	A		1966	DK	1	0	Plantae	Tracheophyta	Magnoliopsida	Gentianales	Rubiaceae	1									1	1
Asphodeline lutea	(L.) Rchb.	A		2003	DK	1	0	Plantae	Tracheophyta	Magnoliopsida	Asparagales	Xanthorrhoeaceae	1					1
Asphodelus albus	Mill.	A			DK	1	0	Plantae	Tracheophyta	Magnoliopsida	Asparagales	Xanthorrhoeaceae	1									1
Asphodelus fistulosus	L.	A	HI	1914	NO	1	0	Plantae	Tracheophyta	Magnoliopsida	Asparagales	Xanthorrhoeaceae	1																1			1
Asplenium foreziense	Magnier	A				1	0	Plantae	Tracheophyta	Polypodiopsida	Polypodiales	Aspleniaceae	1																																				1
Asplenium scolopendrium	L.	A		1820	EE	1	0	Plantae	Tracheophyta	Polypodiopsida	Polypodiales	Aspleniaceae	1									1	1
Aster alpinus	L.	A		1967	NO	1	0	Plantae	Tracheophyta	Magnoliopsida	Asterales	Asteraceae	1									1	1
Aster amellus	L.	A		1807	EE	1	0	Plantae	Tracheophyta	Magnoliopsida	Asterales	Asteraceae	1									1	1
Asteriscus aquaticus	(L.) Less.	A		1911	BE	1	0	Plantae	Tracheophyta	Magnoliopsida	Asterales	Asteraceae	1																1
Astilbe × arendsii	Arends	A		1937	NO	1	0	Plantae	Tracheophyta	Magnoliopsida	Saxifragales	Saxifragaceae										1	1
Astilbe japonica	(C.Morren & Decne.) A.Gray	A		1913	NO	1	0	Plantae	Tracheophyta	Magnoliopsida	Saxifragales	Saxifragaceae																																					1
Astilbe rivularis	Buch.-Ham. ex D.Don	A		1999	UK	1	0	Plantae	Tracheophyta	Magnoliopsida	Saxifragales	Saxifragaceae																																					1
Astilbe rubra	Hook.f. & Thomson	A		1940	SE	1	0	Plantae	Tracheophyta	Magnoliopsida	Saxifragales	Saxifragaceae										1	1
Astilboides tabularis	(Hemsl.) Engl.	A		1985	DK	1	0	Plantae	Tracheophyta	Magnoliopsida	Saxifragales	Saxifragaceae										1
Astragalus alopecuroides	L.	A		1872	CZ	1	0	Plantae	Tracheophyta	Magnoliopsida	Fabales	Fabaceae	1																																				1
Astragalus boeticus	L.	A		1906	BE	1	0	Plantae	Tracheophyta	Magnoliopsida	Fabales	Fabaceae	1																1
Astragalus cicer	L.	A		1807	EE	1	0	Plantae	Tracheophyta	Magnoliopsida	Fabales	Fabaceae	1																																				1
Astragalus corrugatus	Bertol.	A			FR	1	0	Plantae	Tracheophyta	Magnoliopsida	Fabales	Fabaceae	1																																				1
Astragalus cymbicarpos	Brot.	A		1906	BE	1	0	Plantae	Tracheophyta	Magnoliopsida	Fabales	Fabaceae	1																1
Astragalus falcatus	Lam.	A		1900	AT	1	0	Plantae	Tracheophyta	Magnoliopsida	Fabales	Fabaceae	1																1
Astragalus filicaulis	Kar. & Kir.	A		1962	LV	1	0	Plantae	Tracheophyta	Magnoliopsida	Fabales	Fabaceae	1																1
Astragalus galegiformis	L.	A		<1492	HU	1	0	Plantae	Tracheophyta	Magnoliopsida	Fabales	Fabaceae	1																																				1
Astragalus glycyphylloides	DC.	A		<1492	CZ	1	0	Plantae	Tracheophyta	Magnoliopsida	Fabales	Fabaceae	1																																				1
Astragalus glycyphyllos	L.	A		1855	BE	1	0	Plantae	Tracheophyta	Magnoliopsida	Fabales	Fabaceae	1																																				1
Astragalus hamosus	L.	A		1956	DK	1	0	Plantae	Tracheophyta	Magnoliopsida	Fabales	Fabaceae	1																																				1
Astragalus odoratus	Lam.	A		1930	UK	1	0	Plantae	Tracheophyta	Magnoliopsida	Fabales	Fabaceae	1														1
Astragalus onobrychis	L.	A		<1492	DE	1	0	Plantae	Tracheophyta	Magnoliopsida	Fabales	Fabaceae	1																1
Astragalus oxyglottis	M.Bieb.	A		1955	BE	1	0	Plantae	Tracheophyta	Magnoliopsida	Fabales	Fabaceae	1										1
Astragalus pelecinus	(L.) Barneby	A		1916	BE	1	0	Plantae	Tracheophyta	Magnoliopsida	Fabales	Fabaceae	1			1
Astragalus penduliflorus	Lam.	A		1967	LV	1	0	Plantae	Tracheophyta	Magnoliopsida	Fabales	Fabaceae	1																																				1
Astragalus rytilobus	Bunge	A		1911	RU	1	0	Plantae	Tracheophyta	Magnoliopsida	Fabales	Fabaceae											1
Astragalus scorpioides	Willd.	A		1950	NO	1	0	Plantae	Tracheophyta	Magnoliopsida	Fabales	Fabaceae	1																																				1
Astragalus stella	L.	A		1892	BE	1	0	Plantae	Tracheophyta	Magnoliopsida	Fabales	Fabaceae	1																1
Astrantia major	L.	A		1596	UK	1	0	Plantae	Tracheophyta	Magnoliopsida	Apiales	Apiaceae	1																																				1
Astrantia maxima	Pall.	A		1956	DK	1	0	Plantae	Tracheophyta	Magnoliopsida	Apiales	Apiaceae	1																1
Astrodaucus orientalis	(L.) Drude	A		1847	CZ	1	0	Plantae	Tracheophyta	Magnoliopsida	Apiales	Apiaceae	1																																				1
Asystasia gangetica	(L.) T.Anderson	A	HI	1900	PT	1	0	Plantae	Tracheophyta	Magnoliopsida	Lamiales	Acanthaceae																																					1
Athamanta sicula	L.	A				1	0	Plantae	Tracheophyta	Magnoliopsida	Apiales	Apiaceae	1																																				1
Athanasia trifurcata	(L.) L.	A		1909	BE	1	0	Plantae	Tracheophyta	Magnoliopsida	Asterales	Asteraceae																	1
Atriplex × northusiana	Wein.	A			CZ	1	0	Plantae	Tracheophyta	Magnoliopsida	Caryophyllales	Amaranthaceae																							1
Atriplex argentea	Nutt.	A		1917	DK	1	0	Plantae	Tracheophyta	Magnoliopsida	Caryophyllales	Amaranthaceae																																					1
Atriplex aucheri	Moq.	A		1965	EE	1	0	Plantae	Tracheophyta	Magnoliopsida	Caryophyllales	Amaranthaceae	1																																				1
Atriplex australasica	Moq.	A		1928	DK	1	0	Plantae	Tracheophyta	Magnoliopsida	Caryophyllales	Amaranthaceae	1																																				1
Atriplex centralasiatica	Iljin	A		1967	EE	1	0	Plantae	Tracheophyta	Magnoliopsida	Caryophyllales	Amaranthaceae	1																			1
Atriplex centralasiatica var. megalotheca	(Popov) G.L.Chu	A				1	0	Plantae	Tracheophyta	Magnoliopsida	Caryophyllales	Amaranthaceae																																					1
Atriplex dimorphostegia	Kar. & Kir.	A		1962	LV	1	0	Plantae	Tracheophyta	Magnoliopsida	Caryophyllales	Amaranthaceae																				1
Atriplex eardleyae	Aellen	A		1906	BE	1	0	Plantae	Tracheophyta	Magnoliopsida	Caryophyllales	Amaranthaceae																	1			1
Atriplex fera	(L.) Bunge	A		1807	EE	1	0	Plantae	Tracheophyta	Magnoliopsida	Caryophyllales	Amaranthaceae																				1
Atriplex halimus	L.	A		1922	BE	1	0	Plantae	Tracheophyta	Magnoliopsida	Caryophyllales	Amaranthaceae	1									1	1
Atriplex holocarpa	F.Muell.	A		1906	BE	1	0	Plantae	Tracheophyta	Magnoliopsida	Caryophyllales	Amaranthaceae																	1						1
Atriplex laciniata	L.	A		1823	EE	1	0	Plantae	Tracheophyta	Magnoliopsida	Caryophyllales	Amaranthaceae	1			1																1														1
Atriplex laevis	Ledeb.	A		1962	EE	1	0	Plantae	Tracheophyta	Magnoliopsida	Caryophyllales	Amaranthaceae	1																			1
Atriplex leptocarpa	F.Muell.	A		1911	BE	1	0	Plantae	Tracheophyta	Magnoliopsida	Caryophyllales	Amaranthaceae																	1						1
Atriplex lindleyi	Moq.	A				1	0	Plantae	Tracheophyta	Magnoliopsida	Caryophyllales	Amaranthaceae																																					1
Atriplex littoralis	L.	A		1977	CZ	1	0	Plantae	Tracheophyta	Magnoliopsida	Caryophyllales	Amaranthaceae	1			1
Atriplex micrantha	Ledeb.	A		1934	DE	1	0	Plantae	Tracheophyta	Magnoliopsida	Caryophyllales	Amaranthaceae	1													1			1						1
Atriplex muelleri	Benth.	A		1947	BE	1	0	Plantae	Tracheophyta	Magnoliopsida	Caryophyllales	Amaranthaceae																	1						1
Atriplex oblongifolia	Waldst. & Kit.	A		550	CZ	1	0	Plantae	Tracheophyta	Magnoliopsida	Caryophyllales	Amaranthaceae	1			1																1														1
Atriplex portulacoides	L.	A				1	0	Plantae	Tracheophyta	Magnoliopsida	Caryophyllales	Amaranthaceae	1																																				1
Atriplex prostrata	Boucher ex DC.	A		1900	PL	1	0	Plantae	Tracheophyta	Magnoliopsida	Caryophyllales	Amaranthaceae	1			1
Atriplex prostrata subsp. calotheca	(Rafn) M.A.Gust.	A				1	0	Plantae	Tracheophyta	Magnoliopsida	Caryophyllales	Amaranthaceae	1																																				1
Atriplex pseudocampanulata	Aellen	A		1895	BE	1	0	Plantae	Tracheophyta	Magnoliopsida	Caryophyllales	Amaranthaceae																	1
Atriplex rosea	L.	A		1658	SE	1	0	Plantae	Tracheophyta	Magnoliopsida	Caryophyllales	Amaranthaceae	1			1													1			1
Atriplex sagittata	Borkh.	A		1810	CZ	1	0	Plantae	Tracheophyta	Magnoliopsida	Caryophyllales	Amaranthaceae	1			1													1			1
Atriplex schugnanica	Iljin	A		1966	EE	1	0	Plantae	Tracheophyta	Magnoliopsida	Caryophyllales	Amaranthaceae																				1
Atriplex semibaccata	R.Br.	A		1947	BE	1	0	Plantae	Tracheophyta	Magnoliopsida	Caryophyllales	Amaranthaceae						1											1						1
Atriplex semilunaris	Aellen	A		1963	CZ	1	0	Plantae	Tracheophyta	Magnoliopsida	Caryophyllales	Amaranthaceae																							1
Atriplex sibirica	L.	A				1	0	Plantae	Tracheophyta	Magnoliopsida	Caryophyllales	Amaranthaceae										1	1									1
Atriplex sphaeromorpha	Iljin	A		<1492	UA	1	0	Plantae	Tracheophyta	Magnoliopsida	Caryophyllales	Amaranthaceae	1																																				1
Atriplex suberecta	Verd.	A		1903	BE	1	0	Plantae	Tracheophyta	Magnoliopsida	Caryophyllales	Amaranthaceae																	1						1
Atriplex tatarica	L.	A		1791	EE	1	0	Plantae	Tracheophyta	Magnoliopsida	Caryophyllales	Amaranthaceae	1																1
Atriplex tricostata	Aellen	A		1917	DK	1	0	Plantae	Tracheophyta	Magnoliopsida	Caryophyllales	Amaranthaceae																				1
Atropa bella-donna	L.	A		<1492	IE	1	0	Plantae	Tracheophyta	Magnoliopsida	Solanales	Solanaceae	1			1							1
Aubrieta × cultorum	Bergmans	A		1938	NO	1	0	Plantae	Tracheophyta	Magnoliopsida	Brassicales	Brassicaceae										1	1
Aubrieta columnae	Guss.	A		1896	BE	1	0	Plantae	Tracheophyta	Magnoliopsida	Brassicales	Brassicaceae	1			1							1
Aubrieta deltoidea	(L.) DC.	A		1928	UK	1	0	Plantae	Tracheophyta	Magnoliopsida	Brassicales	Brassicaceae	1			1							1
Aucuba japonica	Thunb.	A				1	0	Plantae	Tracheophyta	Magnoliopsida	Garryales	Garryaceae																																					1
Aurinia petraea	(Ard.) Schur	A		1931	AT	1	0	Plantae	Tracheophyta	Magnoliopsida	Brassicales	Brassicaceae	1			1
Aurinia saxatilis	(L.) Desv.	A		1662	SE	1	0	Plantae	Tracheophyta	Magnoliopsida	Brassicales	Brassicaceae	1									1	1
Aurinia sinuata	(L.) Griseb.	A			FR	1	0	Plantae	Tracheophyta	Magnoliopsida	Brassicales	Brassicaceae	1																																				1
Austrocylindropuntia cylindrica	(Lam.) Backeb.	A				1	0	Plantae	Tracheophyta	Magnoliopsida	Caryophyllales	Cactaceae		1								1	1
Austrocylindropuntia subulata	(Muehlenpf.) Backeb.	A		1984	ES	1	0	Plantae	Tracheophyta	Magnoliopsida	Caryophyllales	Cactaceae										1	1
Austroderia richardii	(Endl.) N.P.Barker & H.P.Linder	A		1980	UK	1	0	Plantae	Tracheophyta	Magnoliopsida	Poales	Poaceae										1	1
Avena × marquandii	Druce	A		1850	BE	1	0	Plantae	Tracheophyta	Magnoliopsida	Poales	Poaceae																																					1
Avena barbata	Pott ex Link	A		1845	DK	1	0	Plantae	Tracheophyta	Magnoliopsida	Poales	Poaceae	1			1													1			1
Avena brevis	Roth	A		1876	NO	1	0	Plantae	Tracheophyta	Magnoliopsida	Poales	Poaceae	1					1														1
Avena clauda	Durieu	A				1	0	Plantae	Tracheophyta	Magnoliopsida	Poales	Poaceae	1																																				1
Avena eriantha	Durieu	A				1	0	Plantae	Tracheophyta	Magnoliopsida	Poales	Poaceae	1																																				1
Avena fatua	L.	A				1	0	Plantae	Tracheophyta	Magnoliopsida	Poales	Poaceae	1					1
Avena nuda	L.	A		1855	BE	1	0	Plantae	Tracheophyta	Magnoliopsida	Poales	Poaceae						1																									1
Avena sativa	L.	A		1791	EE	1	0	Plantae	Tracheophyta	Magnoliopsida	Poales	Poaceae						1
Avena sativa × sterilis	L.	A		1887	BE	1	0	Plantae	Tracheophyta	Magnoliopsida	Poales	Poaceae																																					1
Avena sterilis subsp. sterilis	L.	A		1855	BE	1	0	Plantae	Tracheophyta	Magnoliopsida	Poales	Poaceae	1															1
Avena strigosa	Schreb.	A		1790	UK	1	0	Plantae	Tracheophyta	Magnoliopsida	Poales	Poaceae				1		1																									1
Axonopus fissifolius	(Raddi) Kuhlm.	A	HI	1972	PT	1	0	Plantae	Tracheophyta	Magnoliopsida	Poales	Poaceae																				1
Axyris amaranthoides	L.	A		1791	EE	1	0	Plantae	Tracheophyta	Magnoliopsida	Caryophyllales	Amaranthaceae	1			1																1
Azolla filiculoides	Lam	A	HI	1880	FR	0	1	Plantae	Tracheophyta	Polypodiopsida	Salviniales	Salviniaceae										1	1
Azolla mexicana	C. Presl	A		2004	HU	0	1	Plantae	Tracheophyta	Polypodiopsida	Salviniales	Salviniaceae								1		1
Baccharis halimifolia	L.	A	HI	1683	FR	1	0	Plantae	Tracheophyta	Magnoliopsida	Asterales	Asteraceae		1	1				1			1	1
Baccharis spicata	(Lam.) Baill.	A		2015	PT	1	0	Plantae	Tracheophyta	Magnoliopsida	Asterales	Asteraceae																																	1
Bacopa caroliniana	(Walter) B.L.Rob.	A		2005	HU	0	1	Plantae	Tracheophyta	Magnoliopsida	Lamiales	Plantaginaceae																				1
Bacopa monnieri	(L.) Wettst.	A		1952	PT	1	1	Plantae	Tracheophyta	Magnoliopsida	Lamiales	Plantaginaceae								1			1
Bacopa rotundifolia	(Michx.) Wettst.	A		2002	EL	1	1	Plantae	Tracheophyta	Magnoliopsida	Lamiales	Plantaginaceae																				1
Balantium antarcticum	(Labill.) C.Presl	A		1789	UK	1	0	Plantae	Tracheophyta	Polypodiopsida	Cyatheales	Dicksoniaceae										1	1
Baldellia ranunculoides	(L.) Parl.	A				1	1	Plantae	Tracheophyta	Magnoliopsida	Alismatales	Alismataceae	1																																				1
Ballota acetabulosa	(L.) Benth.	A				1	0	Plantae	Tracheophyta	Magnoliopsida	Lamiales	Lamiaceae	1									1	1
Ballota hirsuta	Benth.	A				1	0	Plantae	Tracheophyta	Magnoliopsida	Lamiales	Lamiaceae	1									1	1
Ballota hispanica	(L.) Benth.	A				1	0	Plantae	Tracheophyta	Magnoliopsida	Lamiales	Lamiaceae	1																																				1
Ballota nigra	L.	A		1852	LV	1	0	Plantae	Tracheophyta	Magnoliopsida	Lamiales	Lamiaceae	1			1													1
Ballota nigra subsp. foetida	(Vis.) Hayek	A				1	0	Plantae	Tracheophyta	Magnoliopsida	Lamiales	Lamiaceae	1									1										1
Ballota pseudodictamnus	(L.) Benth.	A		<1492	IT	1	0	Plantae	Tracheophyta	Magnoliopsida	Lamiales	Lamiaceae	1			1
Bambusa vulgaris	Schrad.	A	HI	2004	ES	1	0	Plantae	Tracheophyta	Magnoliopsida	Poales	Poaceae		1
Banksia integrifolia	L.f.	A			PT	1	0	Plantae	Tracheophyta	Magnoliopsida	Proteales	Proteaceae										1
Barbarea × gradlii	Murr	A		1880	AT	1	0	Plantae	Tracheophyta	Magnoliopsida	Brassicales	Brassicaceae																																					1
Barbarea × krausei	P.Fourn.	A		1960	AT	1	0	Plantae	Tracheophyta	Magnoliopsida	Brassicales	Brassicaceae																																					1
Barbarea intermedia	Boreau	A		1658	SE	1	0	Plantae	Tracheophyta	Magnoliopsida	Brassicales	Brassicaceae	1					1				1	1									1
Barbarea verna	(Mill.) Asch.	A		1803	UK	1	0	Plantae	Tracheophyta	Magnoliopsida	Brassicales	Brassicaceae	1									1										1											1
Barbarea vulgaris	R.Br.	A		1837	DK	1	0	Plantae	Tracheophyta	Magnoliopsida	Brassicales	Brassicaceae	1					1				1	1
Basella alba	L.	A		1901	CZ	1	0	Plantae	Tracheophyta	Magnoliopsida	Caryophyllales	Basellaceae														1
Bassia crassifolia	(Pall.) Soldano	A		1850	BE	1	0	Plantae	Tracheophyta	Magnoliopsida	Caryophyllales	Amaranthaceae	1			1																1
Bassia eriophora	(Schrad.) Asch.	A		1962	EE	1	0	Plantae	Tracheophyta	Magnoliopsida	Caryophyllales	Amaranthaceae																				1
Bassia hyssopifolia	(Pall.) Kuntze	A		1861	BE	1	0	Plantae	Tracheophyta	Magnoliopsida	Caryophyllales	Amaranthaceae	1			1													1			1
Bassia indica	(Wight) A.J.Scott	A		1987	CY	1	0	Plantae	Tracheophyta	Magnoliopsida	Caryophyllales	Amaranthaceae				1
Bassia laniflora	(S.G.Gmel.) A.J.Scott	A		1803	EE	1	0	Plantae	Tracheophyta	Magnoliopsida	Caryophyllales	Amaranthaceae	1			1
Bassia prostrata	(L.) Beck	A				1	0	Plantae	Tracheophyta	Magnoliopsida	Caryophyllales	Amaranthaceae	1																																				1
Bassia scoparia	(L.) A.J.Scott	A		<1492	UK	1	0	Plantae	Tracheophyta	Magnoliopsida	Caryophyllales	Amaranthaceae	1			1							1						1			1
Bassia sedoides	Asch.	A		1778	EE	1	0	Plantae	Tracheophyta	Magnoliopsida	Caryophyllales	Amaranthaceae	1																			1											1			1
Bauhinia acuminata	L.	A		1989	ES	1	0	Plantae	Tracheophyta	Magnoliopsida	Fabales	Fabaceae											1
Bauhinia variegata	L.	A		2002	PT	1	0	Plantae	Tracheophyta	Magnoliopsida	Fabales	Fabaceae																																					1
Beaucarnea recurvata	Lem.	A			PT	1	0	Plantae	Tracheophyta	Magnoliopsida	Asparagales	Asparagaceae																																					1
Beckmannia syzigachne	(Steud.) Fernald	A		1911	UK	1	1	Plantae	Tracheophyta	Magnoliopsida	Poales	Poaceae	1			1							1						1			1
Begonia × cheimantha	Everett ex C.Weber	A		2004	SE	1	0	Plantae	Tracheophyta	Magnoliopsida	Cucurbitales	Begoniaceae										1	1
Begonia × tuberhybrida	Voss	A		2000	SE	1	0	Plantae	Tracheophyta	Magnoliopsida	Cucurbitales	Begoniaceae										1	1
Begonia cucullata	Willd.	A		1900	AT	1	0	Plantae	Tracheophyta	Magnoliopsida	Cucurbitales	Begoniaceae				1							1
Begonia foliosa	Kunth	A			PT	1	0	Plantae	Tracheophyta	Magnoliopsida	Cucurbitales	Begoniaceae										1	1
Begonia grandis	Dryand.	A			PT	1	0	Plantae	Tracheophyta	Magnoliopsida	Cucurbitales	Begoniaceae																																					1
Begonia minor	Jacq.	A			PT	1	0	Plantae	Tracheophyta	Magnoliopsida	Cucurbitales	Begoniaceae																																					1
Bellardia trixago	(L.) All.	A		1945	AT	1	0	Plantae	Tracheophyta	Magnoliopsida	Lamiales	Orobanchaceae	1			1
Bellevalia ciliata	(Cirillo) T.Nees	A			FR	1	0	Plantae	Tracheophyta	Magnoliopsida	Asparagales	Asparagaceae	1																																				1
Bellevalia romana	(L.) Sweet	A		1872	FR	1	0	Plantae	Tracheophyta	Magnoliopsida	Asparagales	Asparagaceae	1																																				1
Bellevalia trifoliata	(Ten.) Kunth	A			FR	1	0	Plantae	Tracheophyta	Magnoliopsida	Asparagales	Asparagaceae	1																																				1
Bellidastrum michelii	Cass.	A				1	0	Plantae	Tracheophyta	Magnoliopsida	Asterales	Asteraceae	1													1
Bellis annua	L.	A		1993	ES	1	0	Plantae	Tracheophyta	Magnoliopsida	Asterales	Asteraceae	1																																1
Bellis perennis	L.	A		1694	SE	1	0	Plantae	Tracheophyta	Magnoliopsida	Asterales	Asteraceae	1									1	1		1							1												1
Bencomia caudata	(Aiton) Webb & Berthel.	A		2002	PT	1	0	Plantae	Tracheophyta	Magnoliopsida	Rosales	Rosaceae	1																																				1
Berberis × ottawensis	C.K.Schneid. ex Rehder	A		1959	BE	1	0	Plantae	Tracheophyta	Magnoliopsida	Ranunculales	Berberidaceae										1	1
Berberis × stenophylla	Lindl.	A				1	0	Plantae	Tracheophyta	Magnoliopsida	Ranunculales	Berberidaceae										1	1
Berberis aggregata	C.K.Schneid.	A		1993	NO	1	0	Plantae	Tracheophyta	Magnoliopsida	Ranunculales	Berberidaceae										1	1
Berberis aquifolium	Pursh	A	HI	1822	NL	1	0	Plantae	Tracheophyta	Magnoliopsida	Ranunculales	Berberidaceae										1	1
Berberis darwinii	Hook.	A				1	0	Plantae	Tracheophyta	Magnoliopsida	Ranunculales	Berberidaceae										1	1
Berberis gagnepainii	C.K.Schneid.	A		2005	BE	1	0	Plantae	Tracheophyta	Magnoliopsida	Ranunculales	Berberidaceae										1	1
Berberis glaucocarpa	Stapf	A				1	0	Plantae	Tracheophyta	Magnoliopsida	Ranunculales	Berberidaceae										1	1
Berberis julianae	C.K.Schneid.	A		1900	AT	1	0	Plantae	Tracheophyta	Magnoliopsida	Ranunculales	Berberidaceae																																					1
Berberis microphylla	G.Forst.	A		1900	UK	1	0	Plantae	Tracheophyta	Magnoliopsida	Ranunculales	Berberidaceae										1	1
Berberis repens	Lindl.	A			HU	1	0	Plantae	Tracheophyta	Magnoliopsida	Ranunculales	Berberidaceae																																					1
Berberis thunbergii	DC.	A	HI	1864	RU	1	0	Plantae	Tracheophyta	Magnoliopsida	Ranunculales	Berberidaceae							1
Berberis vulgaris	L.	A		1716	SE	1	0	Plantae	Tracheophyta	Magnoliopsida	Ranunculales	Berberidaceae	1									1	1
Berberis wilsoniae	Hemsl.	A				1	0	Plantae	Tracheophyta	Magnoliopsida	Ranunculales	Berberidaceae										1	1
Bergenia × schmidtii	(Regel) Silva Tar.	A		1950	AT	1	0	Plantae	Tracheophyta	Magnoliopsida	Saxifragales	Saxifragaceae										1	1
Bergenia crassifolia	(L.) Fritsch	A		1765	UK	1	0	Plantae	Tracheophyta	Magnoliopsida	Saxifragales	Saxifragaceae	1									1	1
Bergia capensis	L.	A		1970	ES	1	1	Plantae	Tracheophyta	Magnoliopsida	Malpighiales	Elatinaceae																		1
Berteroa incana	(L.) DC.	A		1701	DE	1	0	Plantae	Tracheophyta	Magnoliopsida	Brassicales	Brassicaceae	1			1							1
Berteroa mutabilis	(Vent.) DC.	A		1946	AT	1	0	Plantae	Tracheophyta	Magnoliopsida	Brassicales	Brassicaceae	1			1
Beta macrocarpa	Guss.	A		1910	BE	1	0	Plantae	Tracheophyta	Magnoliopsida	Caryophyllales	Amaranthaceae	1																1			1
Beta trigyna	Waldst. & Kit.	A		1800	AT	1	0	Plantae	Tracheophyta	Magnoliopsida	Caryophyllales	Amaranthaceae	1			1																1
Beta vulgaris	L.	A		1791	DK	1	0	Plantae	Tracheophyta	Magnoliopsida	Caryophyllales	Amaranthaceae	1		1			1				1	1
Betula alleghaniensis	Britton	A		1990	EE	1	0	Plantae	Tracheophyta	Magnoliopsida	Fagales	Betulaceae										1	1
Betula lenta	L.	A			PT	1	0	Plantae	Tracheophyta	Magnoliopsida	Fagales	Betulaceae	1									1	1
Betula nana	L.	A		2003	BE	1	0	Plantae	Tracheophyta	Magnoliopsida	Fagales	Betulaceae	1			1
Betula pendula	Roth	A				1	0	Plantae	Tracheophyta	Magnoliopsida	Fagales	Betulaceae	1									1	1
Bidens aristosa	(Michx.) Britton	A		1963	DK	1	0	Plantae	Tracheophyta	Magnoliopsida	Asterales	Asteraceae														1									1										1
Bidens aurea	(Aiton) Sherff	A		1905	IT	1	0	Plantae	Tracheophyta	Magnoliopsida	Asterales	Asteraceae				1
Bidens bipinnata	L.	A		1754	IT	1	0	Plantae	Tracheophyta	Magnoliopsida	Asterales	Asteraceae				1							1									1
Bidens biternata	(Lour.) Merr. & Sherff	A		1975	FR	1	0	Plantae	Tracheophyta	Magnoliopsida	Asterales	Asteraceae																																	1
Bidens connata	Muhl. ex Willd.	A		1817	UK	1	0	Plantae	Tracheophyta	Magnoliopsida	Asterales	Asteraceae															1
Bidens frondosa	L.	A		1777	PL	1	0	Plantae	Tracheophyta	Magnoliopsida	Asterales	Asteraceae				1							1									1
Bidens pilosa	L.	A	HI	1785	IT	1	0	Plantae	Tracheophyta	Magnoliopsida	Asterales	Asteraceae													1				1
Bidens subalternans	DC.	A		1935	IT	1	0	Plantae	Tracheophyta	Magnoliopsida	Asterales	Asteraceae																1	1
Bidens triplinervia	Kunth	A		2000	BE	1	0	Plantae	Tracheophyta	Magnoliopsida	Asterales	Asteraceae										1										1
Bidens vulgata	Greene	A		1966	RO	1	0	Plantae	Tracheophyta	Magnoliopsida	Asterales	Asteraceae				1
Bifora radians	M.Bieb.	A		1880	DE	1	0	Plantae	Tracheophyta	Magnoliopsida	Apiales	Apiaceae	1			1													1			1
Bifora testiculata	(L.) Roth	A		1902	NO	1	0	Plantae	Tracheophyta	Magnoliopsida	Apiales	Apiaceae	1															1
Billardiera heterophylla	(Lindl.) L.W.Cayzer & Crisp	A		1984	PT	1	0	Plantae	Tracheophyta	Magnoliopsida	Apiales	Pittosporaceae										1	1
Biscutella auriculata	L.	C			FR	1	0	Plantae	Tracheophyta	Magnoliopsida	Brassicales	Brassicaceae	1																																				1
Biscutella didyma subsp. apula	(L.) Thell.	A			FR	1	0	Plantae	Tracheophyta	Magnoliopsida	Brassicales	Brassicaceae																																					1
Biscutella laevigata	L.	A		1948	EE	1	0	Plantae	Tracheophyta	Magnoliopsida	Brassicales	Brassicaceae	1			1
Biscutella lyrata	L.	A			FR	1	0	Plantae	Tracheophyta	Magnoliopsida	Brassicales	Brassicaceae	1																																				1
Bistorta affinis	(D.Don) Greene	A		1994	ΝΟ	1	0	Plantae	Tracheophyta	Magnoliopsida	Caryophyllales	Polygonaceae										1	1
Blackstonia imperfoliata	(L.f.) Samp.	A				1	0	Plantae	Tracheophyta	Magnoliopsida	Gentianales	Gentianaceae	1									1	1
Blackstonia perfoliata	(L.) Huds.	A				1	0	Plantae	Tracheophyta	Magnoliopsida	Gentianales	Gentianaceae	1													1
Blechnum appendiculatum	Willd.	A		2005	PT	1	0	Plantae	Tracheophyta	Polypodiopsida	Polypodiales	Blechnaceae										1	1
Blechnum cordatum	(Desv.) Hieron.	A		1953	UK	1	0	Plantae	Tracheophyta	Polypodiopsida	Polypodiales	Blechnaceae										1	1
Blechnum spicant	(L.) Sm.	A			SE	1	0	Plantae	Tracheophyta	Polypodiopsida	Polypodiales	Blechnaceae	1									1	1
Blitum nuttallianum	Schult.	A				1	0	Plantae	Tracheophyta	Magnoliopsida	Caryophyllales	Amaranthaceae																							1
Blumenbachia hieronymi	Urb.	A		1974	BE	1	0	Plantae	Tracheophyta	Magnoliopsida	Cornales	Loasaceae										1	1
Blyxa japonica	(Miq.) Maxim. ex Asch. & Gürke	A		1956	PT	0	1	Plantae	Tracheophyta	Magnoliopsida	Alismatales	Hydrocharitaceae										1
Boehmeria nivea	(L.) Gaudich.	A		2006	IT	1	0	Plantae	Tracheophyta	Magnoliopsida	Rosales	Urticaceae										1	1
Boerhavia helenae	Roem. & Schult.	A		1993	ES	1	0	Plantae	Tracheophyta	Magnoliopsida	Caryophyllales	Nyctaginaceae													1
Boerhavia repens	L.	A		1501	IT	1	0	Plantae	Tracheophyta	Magnoliopsida	Caryophyllales	Nyctaginaceae																															1
Bolboschoenus glaucus	(Lam.) S.G.Sm.	A		1925	CZ	1	0	Plantae	Tracheophyta	Magnoliopsida	Poales	Cyperaceae	1			1
Bolboschoenus planiculmis	(F.Schmidt) T.V.Egorova	A		1988	RU	1	0	Plantae	Tracheophyta	Magnoliopsida	Poales	Cyperaceae	1																																				1
Boltonia asteroides	(L.) L'Hér.	A		1989	ES	1	0	Plantae	Tracheophyta	Magnoliopsida	Asterales	Asteraceae										1	1
Bombycilaena erecta	(L.) Smoljan.	C				1	0	Plantae	Tracheophyta	Magnoliopsida	Asterales	Asteraceae	1																																				1
Borago officinalis	L.	A		1777	UK	1	0	Plantae	Tracheophyta	Magnoliopsida	Boraginales	Boraginaceae	1		1							1	1									1
Borago pygmaea	(DC.) Chater & Greuter	A		<1492	UK	1	0	Plantae	Tracheophyta	Magnoliopsida	Boraginales	Boraginaceae	1										1
Boreava orientalis	Jaub. & Spach	A		1909	BE	1	0	Plantae	Tracheophyta	Magnoliopsida	Brassicales	Brassicaceae	1															1				1
Bothriochloa barbinodis	(Lag.) Herter	A		1975	FR	1	0	Plantae	Tracheophyta	Magnoliopsida	Poales	Poaceae																															1
Bothriochloa bladhii	(Retz.) S.T.Blake	A				1	0	Plantae	Tracheophyta	Magnoliopsida	Poales	Poaceae	1																																				1
Bothriochloa decipiens	(Hack.) C.E.Hubb.	A		1947	BE	1	0	Plantae	Tracheophyta	Magnoliopsida	Poales	Poaceae																	1
Bothriochloa insculpta	(A.Rich.) A.Camus	A				1	0	Plantae	Tracheophyta	Magnoliopsida	Poales	Poaceae	1																																				1
Bothriochloa ischaemum	(L.) Keng	A		1813	BE	1	0	Plantae	Tracheophyta	Magnoliopsida	Poales	Poaceae	1																1					1
Bothriochloa laguroides	(DC.) Herter	A		1994	ES	1	0	Plantae	Tracheophyta	Magnoliopsida	Poales	Poaceae																									1
Bothriochloa macra	(Steud.) S.T.Blake	A		1911	BE	1	0	Plantae	Tracheophyta	Magnoliopsida	Poales	Poaceae																	1
Bothriochloa saccharoides	(Sw.) Rydb.	A		1970	IT	1	0	Plantae	Tracheophyta	Magnoliopsida	Poales	Poaceae										1	1
Botrychium simplex	E.Hitchc.	A		1908	BE	1	0	Plantae	Tracheophyta	Polypodiopsida	Ophioglossales	Ophioglossaceae	1																												1
Bougainvillea glabra	Choisy	A		2001	ES	1	0	Plantae	Tracheophyta	Magnoliopsida	Caryophyllales	Nyctaginaceae										1	1
Bowlesia incana	Ruiz & Pav.	A				1	0	Plantae	Tracheophyta	Magnoliopsida	Apiales	Apiaceae																																					1
Boykinia richardsonii	(Hook.) A.Gray ex B.D.Jacks.	A		1950	SE	1	0	Plantae	Tracheophyta	Magnoliopsida	Saxifragales	Saxifragaceae										1	1
Brachiaria eruciformis	(Sm.) Griseb.	A		1947	BE	1	0	Plantae	Tracheophyta	Magnoliopsida	Poales	Poaceae	1																1
Brachiaria mutica	(Forssk.) Stapf	A	HI	1894	PT	1	0	Plantae	Tracheophyta	Magnoliopsida	Poales	Poaceae		1	1
Brachiaria platyphylla	(Munro ex C.Wright) Nash	A		1964	DK	1	0	Plantae	Tracheophyta	Magnoliopsida	Poales	Poaceae																																					1
Brachyachne tenella	(R.Br.) C.E.Hubb.	A		1947	BE	1	0	Plantae	Tracheophyta	Magnoliopsida	Poales	Poaceae																	1
Brachychiton acerifolius	(A.Cunn. ex G.Don) F.Muell.	A				1	0	Plantae	Tracheophyta	Magnoliopsida	Malvales	Malvaceae																																					1
Brachychiton populneus	(Schott & Endl.) R.Br.	A		1803	TR	1	0	Plantae	Tracheophyta	Magnoliopsida	Malvales	Malvaceae										1	1
Brachyglottis monroi	(Hook.f.) B.Nord.	A		1985	UK	1	0	Plantae	Tracheophyta	Magnoliopsida	Asterales	Asteraceae										1	1
Brachyglottis repanda	J.R.Forst. & G.Forst.	A		2002	IE	1	0	Plantae	Tracheophyta	Magnoliopsida	Asterales	Asteraceae										1	1
Brachypodium distachyon	(L.) P.Beauv.	A		1772	UK	1	0	Plantae	Tracheophyta	Magnoliopsida	Poales	Poaceae	1			1													1			1
Brachypodium phoenicoides	(L.) Roem. & Schult.	A				1	0	Plantae	Tracheophyta	Magnoliopsida	Poales	Poaceae	1																																				1
Brachypodium pinnatum	(L.) P.Beauv.	A		1891	CZ	1	0	Plantae	Tracheophyta	Magnoliopsida	Poales	Poaceae	1			1
Brahea armata	S.Watson	A			PT	1	0	Plantae	Tracheophyta	Magnoliopsida	Arecales	Arecaceae																																					1
Brassica × harmsiana	O.E.Schulz	Q			UK	1	0	Plantae	Tracheophyta	Magnoliopsida	Brassicales	Brassicaceae																																					1
Brassica barrelieri	(L.) Janka	A		2003	FR	1	0	Plantae	Tracheophyta	Magnoliopsida	Brassicales	Brassicaceae	1									1	1
Brassica carinata	A.Braun	A		1941	UK	1	0	Plantae	Tracheophyta	Magnoliopsida	Brassicales	Brassicaceae																				1
Brassica deflexa	Boiss.	A		2002	SE	1	0	Plantae	Tracheophyta	Magnoliopsida	Brassicales	Brassicaceae	1																																				1
Brassica elongata	Ehrh.	A		1791	EE	1	0	Plantae	Tracheophyta	Magnoliopsida	Brassicales	Brassicaceae	1																1														1
Brassica fruticulosa	Cirillo	A			IE	1	0	Plantae	Tracheophyta	Magnoliopsida	Brassicales	Brassicaceae	1																																				1
Brassica juncea	(L.) Czern.	A		1777	EE	1	0	Plantae	Tracheophyta	Magnoliopsida	Brassicales	Brassicaceae				1							1																				1
Brassica napus	L.	A		1699	NL	1	0	Plantae	Tracheophyta	Magnoliopsida	Brassicales	Brassicaceae			1			1				1	1									1
Brassica nigra	(L.) K.Koch	A		1737	SE	1	0	Plantae	Tracheophyta	Magnoliopsida	Brassicales	Brassicaceae	1									1	1																				1
Brassica procumbens	(Poir.) O.E.Schulz	A		1986	IT	1	0	Plantae	Tracheophyta	Magnoliopsida	Brassicales	Brassicaceae																																					1
Brassica rapa	L.	A		1859	AT	1	0	Plantae	Tracheophyta	Magnoliopsida	Brassicales	Brassicaceae	1		1			1				1										1		1
Brassica tournefortii	Gouan	A		1904	UK	1	0	Plantae	Tracheophyta	Magnoliopsida	Brassicales	Brassicaceae	1					1										1	1			1													1
Breynia disticha	J.R.Forst. & G.Forst.	A		2002	PT	1	0	Plantae	Tracheophyta	Magnoliopsida	Malpighiales	Phyllanthaceae																																					1
Brimeura amethystina	(L.) Chouard.	A		2007	AT	1	0	Plantae	Tracheophyta	Magnoliopsida	Asparagales	Asparagaceae	1																																				1
Briza maxima	L.	A		1633	UK	1	0	Plantae	Tracheophyta	Magnoliopsida	Poales	Poaceae	1									1	1						1
Briza media	L.	A		1978	FR	1	0	Plantae	Tracheophyta	Magnoliopsida	Poales	Poaceae	1																																				1
Briza minor	L.	A		1696	UK	1	0	Plantae	Tracheophyta	Magnoliopsida	Poales	Poaceae	1			1							1
Bromus × pseudothominii	P.M.Sm.	A		1971	CZ	1	0	Plantae	Tracheophyta	Magnoliopsida	Poales	Poaceae	1			1
Bromus alopecuros	Poir.	A		1958	BE	1	0	Plantae	Tracheophyta	Magnoliopsida	Poales	Poaceae	1															1				1
Bromus arvensis	L.	A		1749	SE	1	0	Plantae	Tracheophyta	Magnoliopsida	Poales	Poaceae	1			1																1
Bromus brachystachys	Hornung	A		2005	IT	1	0	Plantae	Tracheophyta	Magnoliopsida	Poales	Poaceae	1													1									1										1
Bromus briziformis	Fisch. & C.A.Mey.	A		1871	DK	1	0	Plantae	Tracheophyta	Magnoliopsida	Poales	Poaceae	1			1																1											1
Bromus carinatus	Hook. & Arn.	A		1823	EE	1	0	Plantae	Tracheophyta	Magnoliopsida	Poales	Poaceae						1	1										1			1
Bromus catharticus	Vahl	A		1777	EE	1	0	Plantae	Tracheophyta	Magnoliopsida	Poales	Poaceae				1		1											1			1
Bromus cebadilla	Steud.	A		1958	UK	1	0	Plantae	Tracheophyta	Magnoliopsida	Poales	Poaceae																																					1
Bromus commutatus	Schrad.	A		1781	BE	1	0	Plantae	Tracheophyta	Magnoliopsida	Poales	Poaceae	1			1																1
Bromus danthoniae	Trin.	A		1954	BE	1	0	Plantae	Tracheophyta	Magnoliopsida	Poales	Poaceae	1															1				1
Bromus erectus	Huds.	A		1749	SE	1	0	Plantae	Tracheophyta	Magnoliopsida	Poales	Poaceae	1																						1										1
Bromus grossus	Desf. ex DC.	A		1975	AT	1	0	Plantae	Tracheophyta	Magnoliopsida	Poales	Poaceae	1			1																1
Bromus hordeaceus	L.	A				1	0	Plantae	Tracheophyta	Magnoliopsida	Poales	Poaceae	1			1
Bromus hordeaceus subsp. divaricatus	(Bonnier & Layens) Kerguélen	A		1930	SE	1	0	Plantae	Tracheophyta	Magnoliopsida	Poales	Poaceae	1															1	1			1
Bromus inermis	Leyss.	A		1794	UK	1	0	Plantae	Tracheophyta	Magnoliopsida	Poales	Poaceae	1		1			1											1			1
Bromus inermis × B. pumpellianus	Bromus inermis Leyss. × B. pumpellianus Scribn.	A		1997	CZ	1	0	Plantae	Tracheophyta	Magnoliopsida	Poales	Poaceae																				1
Bromus interruptus	(Hack.) Druce	A		2003	NL	1	0	Plantae	Tracheophyta	Magnoliopsida	Poales	Poaceae	1																			1
Bromus japonicus	Thunb.	A		1835	SE	1	0	Plantae	Tracheophyta	Magnoliopsida	Poales	Poaceae	1																																				1
Bromus kalmii	A.Gray	A				1	0	Plantae	Tracheophyta	Magnoliopsida	Poales	Poaceae																																					1
Bromus lanceolatus	Roth	A		1798	UK	1	0	Plantae	Tracheophyta	Magnoliopsida	Poales	Poaceae	1			1													1			1											1
Bromus lepidus	Holmb.	A		1815	AT	1	0	Plantae	Tracheophyta	Magnoliopsida	Poales	Poaceae	1			1		1														1											1
Bromus madritensis	L.	A	HI	1845	DK	1	0	Plantae	Tracheophyta	Magnoliopsida	Poales	Poaceae	1																1			1							1
Bromus marginatus	Nees ex Steud.	A		1911	UK	1	0	Plantae	Tracheophyta	Magnoliopsida	Poales	Poaceae																																1
Bromus oxyodon	Schrenk	A		1807	EE	1	0	Plantae	Tracheophyta	Magnoliopsida	Poales	Poaceae	1																						1										1
Bromus pectinatus	Thunb.	A		1881	BE	1	0	Plantae	Tracheophyta	Magnoliopsida	Poales	Poaceae																	1
Bromus polyanthus	Scribn. ex Shear	A				1	0	Plantae	Tracheophyta	Magnoliopsida	Poales	Poaceae														1
Bromus pseudosecalinus	P.M.Sm.	A		1848	DK	1	0	Plantae	Tracheophyta	Magnoliopsida	Poales	Poaceae	1																			1
Bromus pubescens	Muhl. ex Willd.	A		1912	NO	1	0	Plantae	Tracheophyta	Magnoliopsida	Poales	Poaceae																							1										1
Bromus pumpellianus	Scribn.	A		1967	UK	1	0	Plantae	Tracheophyta	Magnoliopsida	Poales	Poaceae	1																						1										1
Bromus racemosus	L.	A		1807	EE	1	0	Plantae	Tracheophyta	Magnoliopsida	Poales	Poaceae	1																			1
Bromus rigidus	Roth	A	HI	1834	UK	1	0	Plantae	Tracheophyta	Magnoliopsida	Poales	Poaceae	1															1																1
Bromus riparius	Rehmann	A		1807	EE	1	0	Plantae	Tracheophyta	Magnoliopsida	Poales	Poaceae	1			1																1
Bromus rubens	L.	A	HI	1960	LV	1	0	Plantae	Tracheophyta	Magnoliopsida	Poales	Poaceae	1																1														1
Bromus scoparius	L.	A		1807	EE	1	0	Plantae	Tracheophyta	Magnoliopsida	Poales	Poaceae	1																			1											1
Bromus secalinus	L.	A		1804	PT	1	0	Plantae	Tracheophyta	Magnoliopsida	Poales	Poaceae	1			1																1
Bromus sitchensis	Trin.	A		1910	SE	1	0	Plantae	Tracheophyta	Magnoliopsida	Poales	Poaceae														1									1										1
Bromus squarrosus	L.	A		1807	EE	1	0	Plantae	Tracheophyta	Magnoliopsida	Poales	Poaceae	1			1																1
Bromus sterilis	L.	A	HI	1803	EE	1	0	Plantae	Tracheophyta	Magnoliopsida	Poales	Poaceae	1																			1							1
Bromus tectorum	L.	A	HI	1805	EE	1	0	Plantae	Tracheophyta	Magnoliopsida	Poales	Poaceae	1	1																		1												1
Broussonetia papyrifera	(L.) L'Hér. ex Vent.	A	HI	1950	AT	1	0	Plantae	Tracheophyta	Magnoliopsida	Rosales	Moraceae						1					1
Browallia americana	L.	A				1	0	Plantae	Tracheophyta	Magnoliopsida	Solanales	Solanaceae										1	1
Brugmansia arborea	(L.) Sweet	Q				1	0	Plantae	Tracheophyta	Magnoliopsida	Solanales	Solanaceae										1	1
Brugmansia sanguinea	(Ruiz & Pav.) D.Don	A				1	0	Plantae	Tracheophyta	Magnoliopsida	Solanales	Solanaceae										1	1
Brugmansia suaveolens	(Willd.) Sweet	A		1872	PT	1	0	Plantae	Tracheophyta	Magnoliopsida	Solanales	Solanaceae										1	1
Brunnera macrophylla	(Adams) I.M.Johnst.	A		1501	AT	1	0	Plantae	Tracheophyta	Magnoliopsida	Boraginales	Boraginaceae	1									1	1		1
Bryonia alba	L.	A		1650	PL	1	0	Plantae	Tracheophyta	Magnoliopsida	Cucurbitales	Cucurbitaceae	1									1	1
Bryonia cretica	L.	A		1924	NO	1	0	Plantae	Tracheophyta	Magnoliopsida	Cucurbitales	Cucurbitaceae	1									1	1
Bryonia cretica subsp. dioica	(Jacq.) Tutin	A		1816	SE	1	0	Plantae	Tracheophyta	Magnoliopsida	Cucurbitales	Cucurbitaceae										1	1
Bryophyllum delagoense	(Eckl. & Zeyh.) Druce	A		1999	PT	1	0	Plantae	Tracheophyta	Magnoliopsida	Saxifragales	Crassulaceae											1
Bryophyllum fedtschenkoi	(Raym.-Hamet & H.Perrier) Lauz.-March.	A			PT	1	0	Plantae	Tracheophyta	Magnoliopsida	Saxifragales	Crassulaceae											1
Bryophyllum pinnatum	(Lam.) Oken	A	HI	1999	PT	1	0	Plantae	Tracheophyta	Magnoliopsida	Saxifragales	Crassulaceae											1
Bryophyllum proliferum	Bowie ex Hook.	A			ES	1	0	Plantae	Tracheophyta	Magnoliopsida	Saxifragales	Crassulaceae											1
Buchloe dactyloides	(Nutt.) Engelm.	A		1990	EL	1	0	Plantae	Tracheophyta	Magnoliopsida	Poales	Poaceae																																					1
Buddleja × weyeriana	Weyer	A		1976	UK	1	0	Plantae	Tracheophyta	Magnoliopsida	Lamiales	Scrophulariaceae										1	1
Buddleja albiflora	Hemsl.	A		1945	BE	1	0	Plantae	Tracheophyta	Magnoliopsida	Lamiales	Scrophulariaceae										1	1
Buddleja alternifolia	Maxim.	A				1	0	Plantae	Tracheophyta	Magnoliopsida	Lamiales	Scrophulariaceae										1	1
Buddleja davidii	Franch.	A	HI	1869	UK	1	0	Plantae	Tracheophyta	Magnoliopsida	Lamiales	Scrophulariaceae										1	1
Buddleja globosa	Hope	A		1625	UK	1	0	Plantae	Tracheophyta	Magnoliopsida	Lamiales	Scrophulariaceae										1	1
Buddleja japonica	Hemsl.	A			FR	1	0	Plantae	Tracheophyta	Magnoliopsida	Lamiales	Scrophulariaceae										1	1
Buddleja madagascariensis	Lam.	A		2001	EL	1	0	Plantae	Tracheophyta	Magnoliopsida	Lamiales	Scrophulariaceae											1
Bufonia macropetala subsp. willkommiana	(Boiss.) Amich	A				1	0	Plantae	Tracheophyta	Magnoliopsida	Caryophyllales	Caryophyllaceae	1																																				1
Bufonia paniculata	Dubois	A				1	0	Plantae	Tracheophyta	Magnoliopsida	Caryophyllales	Caryophyllaceae	1																																				1
Bufonia tenuifolia	L.	A		<1492	UA	1	0	Plantae	Tracheophyta	Magnoliopsida	Caryophyllales	Caryophyllaceae	1																																				1
Buglossoides arvensis	(L.) I.M.Johnst.	C		-1500	UK	1	0	Plantae	Tracheophyta	Magnoliopsida	Boraginales	Boraginaceae	1																			1
Buglossoides arvensis subsp. sibthorpiana	(Griseb.) R.Fern.	A		<1492	HU	1	0	Plantae	Tracheophyta	Magnoliopsida	Boraginales	Boraginaceae	1			1
Buglossoides minima	(Moris) R.Fern.	A		1926	BG	1	0	Plantae	Tracheophyta	Magnoliopsida	Boraginales	Boraginaceae	1																																				1
Buglossoides purpurocaerulea	(L.) I.M.Johnst.	A		1908	DK	1	0	Plantae	Tracheophyta	Magnoliopsida	Boraginales	Boraginaceae	1																																				1
Bulbostylis capillaris	(L.) Kunth ex C.B.Clarke	A		2004	NO	1	0	Plantae	Tracheophyta	Magnoliopsida	Poales	Cyperaceae																																					1
Bunias erucago	L.	A		1843	AT	1	0	Plantae	Tracheophyta	Magnoliopsida	Brassicales	Brassicaceae	1			1																1											1
Bunium alpinum subsp. montanum	(Koch) P.W.Ball	A				1	0	Plantae	Tracheophyta	Magnoliopsida	Apiales	Apiaceae	1																																				1
Bunium bulbocastanum	L.	A		1600	SE	1	0	Plantae	Tracheophyta	Magnoliopsida	Apiales	Apiaceae	1										1																				1
Bupleurum baldense	Turra	A		1945	AT	1	0	Plantae	Tracheophyta	Magnoliopsida	Apiales	Apiaceae	1			1
Bupleurum croceum	Fenzl	A		1938	BE	1	0	Plantae	Tracheophyta	Magnoliopsida	Apiales	Apiaceae	1			1
Bupleurum falcatum	L.	A		1998	SE	1	0	Plantae	Tracheophyta	Magnoliopsida	Apiales	Apiaceae	1									1	1												1										1
Bupleurum fruticosum	L.	A		1895	UA	1	0	Plantae	Tracheophyta	Magnoliopsida	Apiales	Apiaceae	1									1	1
Bupleurum gerardii	All.	A		1807	EE	1	0	Plantae	Tracheophyta	Magnoliopsida	Apiales	Apiaceae	1															1				1												1
Bupleurum lancifolium	Hornem.	A		1869	DK	1	0	Plantae	Tracheophyta	Magnoliopsida	Apiales	Apiaceae	1			1																1
Bupleurum longifolium	L.	A				1	0	Plantae	Tracheophyta	Magnoliopsida	Apiales	Apiaceae	1									1	1
Bupleurum odontites	L.	A		1902	AT	1	0	Plantae	Tracheophyta	Magnoliopsida	Apiales	Apiaceae	1													1									1										1
Bupleurum praealtum	L.	A		1835	BE	1	0	Plantae	Tracheophyta	Magnoliopsida	Apiales	Apiaceae	1			1
Bupleurum rotundifolium	L.	A		1823	EE	1	0	Plantae	Tracheophyta	Magnoliopsida	Apiales	Apiaceae	1			1																1
Butomus umbellatus	L.	A				1	0	Plantae	Tracheophyta	Magnoliopsida	Alismatales	Butomaceae	1									1	1
Buxus sempervirens	L.	A		1501	AT	1	0	Plantae	Tracheophyta	Magnoliopsida	Buxales	Buxaceae	1									1	1		1
Cabomba caroliniana	A.Gray	A	HI	1971	UK	0	1	Plantae	Tracheophyta	Magnoliopsida	Nymphaeales	Cabombaceae							1	1		1	1											1					1
Caesalpinia decapetala	(Roth) Alston	A	HI	2001	ES	1	0	Plantae	Tracheophyta	Magnoliopsida	Fabales	Fabaceae											1
Caesalpinia gilliesii	(Hook.) D.Dietr.	A		<1492	IT	1	0	Plantae	Tracheophyta	Magnoliopsida	Fabales	Fabaceae											1
Caesalpinia spinosa	(Molina) Kuntze	A		2000	PT	1	0	Plantae	Tracheophyta	Magnoliopsida	Fabales	Fabaceae										1	1
Caesia occidentalis	R.Br.	A		1981	DK	1	0	Plantae	Tracheophyta	Magnoliopsida	Asparagales	Xanthorrhoeaceae										1	1
Cakile edentula	(Bigelow) Hook.	A		1993	PT	1	0	Plantae	Tracheophyta	Magnoliopsida	Brassicales	Brassicaceae																							1
Cakile maritima	Scop.	A		1929	CZ	1	0	Plantae	Tracheophyta	Magnoliopsida	Brassicales	Brassicaceae	1			1
Cakile maritima subsp. euxina	(Pobed.) Nyár.	A		1960	CZ	1	0	Plantae	Tracheophyta	Magnoliopsida	Brassicales	Brassicaceae	1																														1
Calamagrostis arundinacea	(L.) Roth	A		1992	BE	1	0	Plantae	Tracheophyta	Magnoliopsida	Poales	Poaceae	1																																				1
Calamagrostis epigejos	(L.) Roth	A		1980	IS	1	0	Plantae	Tracheophyta	Magnoliopsida	Poales	Poaceae	1																						1										1
Calamagrostis purpurea	(Trin.) Trin.	A		2003	IS	1	0	Plantae	Tracheophyta	Magnoliopsida	Poales	Poaceae	1																																				1
Calandrinia ciliata	(Ruiz & Pav.) DC.	A		1900	SE	1	0	Plantae	Tracheophyta	Magnoliopsida	Caryophyllales	Portulacaceae										1	1
Calandrinia compressa	Schrad. ex DC.	A		1840	DK	1	0	Plantae	Tracheophyta	Magnoliopsida	Caryophyllales	Portulacaceae										1	1
Calceolaria chelidonioides	Kunth	A		1941	BE	1	0	Plantae	Tracheophyta	Magnoliopsida	Lamiales	Calceolariaceae										1
Calceolaria integrifolia	L.	A		1967	NO	1	0	Plantae	Tracheophyta	Magnoliopsida	Lamiales	Calceolariaceae										1
Calceolaria pinnata	L.	A		1800	AT	1	0	Plantae	Tracheophyta	Magnoliopsida	Lamiales	Calceolariaceae				1
Calceolaria tripartita	Ruiz & Pav.	A		1894	PT	1	0	Plantae	Tracheophyta	Magnoliopsida	Lamiales	Calceolariaceae										1
Caldesia parnassifolia	(L.) Parl.	A		1970	UK	1	1	Plantae	Tracheophyta	Magnoliopsida	Alismatales	Alismataceae	1									1
Calendula arvensis	M.Bieb.	A		1800	PL	1	0	Plantae	Tracheophyta	Magnoliopsida	Asterales	Asteraceae	1			1							1									1
Calendula officinalis	L.	A		<1492	SE	1	0	Plantae	Tracheophyta	Magnoliopsida	Asterales	Asteraceae			1							1	1
Calendula stellata	Cav.	A		1993	ES	1	0	Plantae	Tracheophyta	Magnoliopsida	Asterales	Asteraceae	1																																1
Calendula suffruticosa	Vahl	A		1884	DK	1	0	Plantae	Tracheophyta	Magnoliopsida	Asterales	Asteraceae	1																																1
Calepina irregularis	(Asso) Thell.	A		1868	NL	1	0	Plantae	Tracheophyta	Magnoliopsida	Brassicales	Brassicaceae	1			1
Calibrachoa parviflora	(Juss.) D'Arcy	A				1	0	Plantae	Tracheophyta	Magnoliopsida	Solanales	Solanaceae																	1
Calla palustris	L.	A				1	1	Plantae	Tracheophyta	Magnoliopsida	Alismatales	Araceae	1										1
Calliandra tweedii	Benth.	A		2001	ES	1	0	Plantae	Tracheophyta	Magnoliopsida	Fabales	Fabaceae										1	1
Callirhoe involucrata	(Torr. & A.Gray) A.Gray	A		2011	PT	1	0	Plantae	Tracheophyta	Magnoliopsida	Malvales	Malvaceae																																					1
Callistemon citrinus	(Curtis) Skeels	A		2004	ES	1	0	Plantae	Tracheophyta	Magnoliopsida	Myrtales	Myrtaceae										1	1
Callistemon rigidus	R.Br.	A		2002	PT	1	0	Plantae	Tracheophyta	Magnoliopsida	Myrtales	Myrtaceae										1	1
Callistemon viminalis	(Sol. ex Gaertn.) G.Don	A		2002	PT	1	0	Plantae	Tracheophyta	Magnoliopsida	Myrtales	Myrtaceae										1	1
Callistephus chinensis	(L.) Nees	A		1804	PT	1	0	Plantae	Tracheophyta	Magnoliopsida	Asterales	Asteraceae										1	1
Callitriche brutia	Petagna	A		2010	PT	1	1	Plantae	Tracheophyta	Magnoliopsida	Lamiales	Plantaginaceae	1																																				1
Callitriche terrestris	Raf.	A		1977	PT	1	1	Plantae	Tracheophyta	Magnoliopsida	Lamiales	Plantaginaceae																																					1
Calluna vulgaris	(L.) Hull	A		1839	FR	1	0	Plantae	Tracheophyta	Magnoliopsida	Ericales	Ericaceae	1																																				1
Calocedrus decurrens	(Torr.) Florin	A			AT	1	0	Plantae	Tracheophyta	Pinopsida	Cupressales	Cupressaceae																																					1
Calodendrum capense	(L.f.) Thunb.	A			PT	1	0	Plantae	Tracheophyta	Magnoliopsida	Sapindales	Rutaceae																																					1
Calotis cuneifolia	R.Br.	A		1895	BE	1	0	Plantae	Tracheophyta	Magnoliopsida	Asterales	Asteraceae																	1
Calotis hispidula	(F.Muell.) F.Muell.	A		1898	BE	1	0	Plantae	Tracheophyta	Magnoliopsida	Asterales	Asteraceae																	1						1
Calotis lappulacea	Benth.	A		1902	BE	1	0	Plantae	Tracheophyta	Magnoliopsida	Asterales	Asteraceae																	1						1
Calotropis procera	(Aiton) Dryand.	A	HI	1967	ES	1	0	Plantae	Tracheophyta	Magnoliopsida	Gentianales	Apocynaceae											1
Calycanthus floridus	L.	A			FR	1	0	Plantae	Tracheophyta	Magnoliopsida	Laurales	Calycanthaceae														1
Calystegia × howittiorum	Brummitt	A				1	0	Plantae	Tracheophyta	Magnoliopsida	Solanales	Convolvulaceae																																					1
Calystegia × lucana	G.Don	A				1	0	Plantae	Tracheophyta	Magnoliopsida	Solanales	Convolvulaceae																																					1
Calystegia × scanica	Brummitt	Q		1973	DK	1	0	Plantae	Tracheophyta	Magnoliopsida	Solanales	Convolvulaceae																																					1
Calystegia pulchra	Brummitt & Heywood	A		1823	UK	1	0	Plantae	Tracheophyta	Magnoliopsida	Solanales	Convolvulaceae										1	1
Calystegia sepium subsp. sepium	(L.) R.Br.	A		1866	PT	1	0	Plantae	Tracheophyta	Magnoliopsida	Solanales	Convolvulaceae	1																																				1
Calystegia sepium subsp. spectabilis	Brummitt	A		1888	SE	1	0	Plantae	Tracheophyta	Magnoliopsida	Solanales	Convolvulaceae										1	1
Calystegia silvatica	(Kit.) Griseb.	A		1815	UK	1	0	Plantae	Tracheophyta	Magnoliopsida	Solanales	Convolvulaceae	1			1							1
Calystegia soldanella	(L.) R.Br.	A				1	0	Plantae	Tracheophyta	Magnoliopsida	Solanales	Convolvulaceae	1																																				1
Camassia quamash	(Pursh) Greene	A		1980	DK	1	0	Plantae	Tracheophyta	Magnoliopsida	Asparagales	Asparagaceae							1
Camelina alyssum subsp. alyssum	(Mill.) Thell.	A		1800	NO	1	0	Plantae	Tracheophyta	Magnoliopsida	Brassicales	Brassicaceae	1																														1
Camelina alyssum subsp. integerrima	(Čelak.) Smejkal	A		1996	CZ	1	0	Plantae	Tracheophyta	Magnoliopsida	Brassicales	Brassicaceae	1																														1
Camelina anomala	Boiss. & Hausskn.	A		2002	SE	1	0	Plantae	Tracheophyta	Magnoliopsida	Brassicales	Brassicaceae																																					1
Camelina laxa	C.A.Mey.	A		1958	CZ	1	0	Plantae	Tracheophyta	Magnoliopsida	Brassicales	Brassicaceae	1			1
Camelina microcarpa	Andrz. ex DC.	A		1778	EE	1	0	Plantae	Tracheophyta	Magnoliopsida	Brassicales	Brassicaceae	1	1								1	1					1				1
Camelina rumelica	Velen.	A		1855	AT	1	0	Plantae	Tracheophyta	Magnoliopsida	Brassicales	Brassicaceae	1																			1											1
Camelina sativa	(L.) Crantz	A		1554	BE	1	0	Plantae	Tracheophyta	Magnoliopsida	Brassicales	Brassicaceae	1			1						1	1									1
Camellia japonica	L.	A		1550	PT	1	0	Plantae	Tracheophyta	Magnoliopsida	Ericales	Theaceae														1
Camellia sinensis	(L.) Kuntze	A		2000	SE	1	0	Plantae	Tracheophyta	Magnoliopsida	Ericales	Theaceae						1
Campanula × iserana	Kovanda	A		1974	CZ	1	0	Plantae	Tracheophyta	Magnoliopsida	Asterales	Campanulaceae										1	1
Campanula alliariifolia	Willd.	A		<1492	CZ	1	0	Plantae	Tracheophyta	Magnoliopsida	Asterales	Campanulaceae	1		1							1	1		1
Campanula aparinoides	Pursh	A		1998	SE	1	0	Plantae	Tracheophyta	Magnoliopsida	Asterales	Campanulaceae																																					1
Campanula carpatica	Jacq.	A		1950	AT	1	0	Plantae	Tracheophyta	Magnoliopsida	Asterales	Campanulaceae	1		1							1	1
Campanula cochleariifolia	Lam.	A		1934	NO	1	0	Plantae	Tracheophyta	Magnoliopsida	Asterales	Campanulaceae	1												1
Campanula erinus	L.	A		1999	BE	1	0	Plantae	Tracheophyta	Magnoliopsida	Asterales	Campanulaceae	1																																				1
Campanula fenestrellata	Feer	A		2001	BE	1	0	Plantae	Tracheophyta	Magnoliopsida	Asterales	Campanulaceae	1									1	1
Campanula garganica	Ten.	A		1950	AT	1	0	Plantae	Tracheophyta	Magnoliopsida	Asterales	Campanulaceae	1			1
Campanula glomerata	L.	A		1662	SE	1	0	Plantae	Tracheophyta	Magnoliopsida	Asterales	Campanulaceae	1									1	1		1
Campanula glomerata subsp. elliptica	(Kit. ex Schult.) Kirschl.	A		<1492	CZ	1	0	Plantae	Tracheophyta	Magnoliopsida	Asterales	Campanulaceae	1												1
Campanula glomerata subsp. speciosa	(Hornem. ex Spreng.) Domin	A			DK	1	0	Plantae	Tracheophyta	Magnoliopsida	Asterales	Campanulaceae	1									1	1
Campanula grandis	Fisch. & C.A.Mey.	A		1888	DK	1	0	Plantae	Tracheophyta	Magnoliopsida	Asterales	Campanulaceae																																					1
Campanula hofmannii	(Pantan.) Greuter & Burdet	A		1950	AT	1	0	Plantae	Tracheophyta	Magnoliopsida	Asterales	Campanulaceae	1			1
Campanula lactiflora	M.Bieb.	A		1978	DK	1	0	Plantae	Tracheophyta	Magnoliopsida	Asterales	Campanulaceae	1									1	1
Campanula latifolia	L.	A		<1492	IE	1	0	Plantae	Tracheophyta	Magnoliopsida	Asterales	Campanulaceae	1									1	1
Campanula lusitanica	L.	A		1972	PT	1	0	Plantae	Tracheophyta	Magnoliopsida	Asterales	Campanulaceae	1																						1										1
Campanula medium	L.	A		1800	AT	1	0	Plantae	Tracheophyta	Magnoliopsida	Asterales	Campanulaceae	1			1						1	1
Campanula patula	L.	A		1600	SE	1	0	Plantae	Tracheophyta	Magnoliopsida	Asterales	Campanulaceae	1									1	1
Campanula persicifolia	L.	A		1596	UK	1	0	Plantae	Tracheophyta	Magnoliopsida	Asterales	Campanulaceae	1										1
Campanula portenschlagiana	Schult.	A		<1492	UK	1	0	Plantae	Tracheophyta	Magnoliopsida	Asterales	Campanulaceae	1										1
Campanula poscharskyana	Degen	A		1947	UK	1	0	Plantae	Tracheophyta	Magnoliopsida	Asterales	Campanulaceae	1			1							1
Campanula pyramidalis	L.	A		1900	AT	1	0	Plantae	Tracheophyta	Magnoliopsida	Asterales	Campanulaceae	1			1
Campanula rapunculoides	L.	A		1708	UK	1	0	Plantae	Tracheophyta	Magnoliopsida	Asterales	Campanulaceae	1									1	1											1
Campanula rapunculus	L.	A		1597	UK	1	0	Plantae	Tracheophyta	Magnoliopsida	Asterales	Campanulaceae	1									1	1																				1
Campanula rhomboidalis	L.	A		1978	UK	1	0	Plantae	Tracheophyta	Magnoliopsida	Asterales	Campanulaceae	1										1		1							1
Campanula rotundifolia	L.	A		1600	SE	1	0	Plantae	Tracheophyta	Magnoliopsida	Asterales	Campanulaceae	1										1																						1
Campanula sibirica	L.	A			DK	1	0	Plantae	Tracheophyta	Magnoliopsida	Asterales	Campanulaceae	1																																				1
Campsis radicans	(L.) Seem.	A		1700	UK	1	0	Plantae	Tracheophyta	Magnoliopsida	Lamiales	Bignoniaceae										1	1
Canna × generalis	L.H. Bailey & E.Z. Bailey	A		<1492	BE	1	0	Plantae	Tracheophyta	Magnoliopsida	Zingiberales	Cannaceae										1	1
Canna flaccida	Salisb.	A			ES	1	0	Plantae	Tracheophyta	Magnoliopsida	Zingiberales	Cannaceae											1
Canna indica	L.	A	HI	<1492	IT	1	0	Plantae	Tracheophyta	Magnoliopsida	Zingiberales	Cannaceae											1
Cannabis sativa	L.	A		550	DK	1	0	Plantae	Tracheophyta	Magnoliopsida	Rosales	Cannabaceae						1				1	1									1													1
Capnoides sempervirens	(L.) Borkh.	A		1926	SE	1	0	Plantae	Tracheophyta	Magnoliopsida	Ranunculales	Papaveraceae																																					1
Capparis spinosa	L.	A		1834	FR	1	0	Plantae	Tracheophyta	Magnoliopsida	Brassicales	Capparaceae	1																																				1
Capsella × gracilis	Gren.	A			UK	1	0	Plantae	Tracheophyta	Magnoliopsida	Brassicales	Brassicaceae																				1
Capsella grandiflora	(Fauché & Chaub.) Boiss.	A		1896	IT	1	0	Plantae	Tracheophyta	Magnoliopsida	Brassicales	Brassicaceae	1																														1
Capsicum annuum	L.	A		<1492	IT	1	0	Plantae	Tracheophyta	Magnoliopsida	Solanales	Solanaceae						1														1
Caragana arborescens	Lam.	A		<1492	AT	1	0	Plantae	Tracheophyta	Magnoliopsida	Fabales	Fabaceae											1
Caragana frutex	(L.) K.Koch	A		1807	EE	1	0	Plantae	Tracheophyta	Magnoliopsida	Fabales	Fabaceae	1		1								1
Cardamine bulbifera	(L.) Crantz	A		<1492	IE	1	0	Plantae	Tracheophyta	Magnoliopsida	Brassicales	Brassicaceae	1									1	1
Cardamine chelidonia	L.	A		1930	CZ	1	0	Plantae	Tracheophyta	Magnoliopsida	Brassicales	Brassicaceae	1													1																			1
Cardamine corymbosa	Hook.f.	A		<1492	IE	1	0	Plantae	Tracheophyta	Magnoliopsida	Brassicales	Brassicaceae										1	1				1
Cardamine glanduligera	O.Schwarz	A		1950	AT	1	0	Plantae	Tracheophyta	Magnoliopsida	Brassicales	Brassicaceae	1																						1										1
Cardamine heptaphylla	(Vill.) O.E.Schulz	A		1683	UK	1	0	Plantae	Tracheophyta	Magnoliopsida	Brassicales	Brassicaceae	1									1	1
Cardamine hirsuta	L.	A		1694	SE	1	0	Plantae	Tracheophyta	Magnoliopsida	Brassicales	Brassicaceae	1			1							1									1											1
Cardamine parviflora	L.	A		1850	BE	1	0	Plantae	Tracheophyta	Magnoliopsida	Brassicales	Brassicaceae	1			1
Cardamine pentaphyllos	(L.) Crantz	A		2002	SE	1	0	Plantae	Tracheophyta	Magnoliopsida	Brassicales	Brassicaceae	1			1
Cardamine raphanifolia	Pourr.	A		1710	UK	1	0	Plantae	Tracheophyta	Magnoliopsida	Brassicales	Brassicaceae	1									1	1
Cardamine trifolia	L.	A		1629	UK	1	0	Plantae	Tracheophyta	Magnoliopsida	Brassicales	Brassicaceae	1									1	1									1													1
Cardiospermum grandiflorum	Sw.	A	HI	2012	FR	1	0	Plantae	Tracheophyta	Magnoliopsida	Sapindales	Sapindaceae											1						1
Cardiospermum halicacabum	L.	A				1	0	Plantae	Tracheophyta	Magnoliopsida	Sapindales	Sapindaceae										1	1
Carduus × orthocephalus	Wallr.	A			CZ	1	0	Plantae	Tracheophyta	Magnoliopsida	Asterales	Asteraceae	1																						1										1
Carduus × theriotii	Rouy	Q		1850	BE	1	0	Plantae	Tracheophyta	Magnoliopsida	Asterales	Asteraceae																																					1
Carduus acanthoides	L.	A		<1492	BE	1	0	Plantae	Tracheophyta	Magnoliopsida	Asterales	Asteraceae	1			1																1
Carduus collinus	Waldst. & Kit.	A			DE	1	0	Plantae	Tracheophyta	Magnoliopsida	Asterales	Asteraceae	1																																1
Carduus crispus	Guirão ex Nyman	A		1800	SE	1	0	Plantae	Tracheophyta	Magnoliopsida	Asterales	Asteraceae	1			1
Carduus crispus subsp. multiflorus	(Gaudin) Franco	A		1964	DK	1	0	Plantae	Tracheophyta	Magnoliopsida	Asterales	Asteraceae	1													1
Carduus hamulosus	Ehrh.	A		1876	BE	1	0	Plantae	Tracheophyta	Magnoliopsida	Asterales	Asteraceae	1			1																1
Carduus leptocephalus	Peterm.	A			CZ	1	0	Plantae	Tracheophyta	Magnoliopsida	Asterales	Asteraceae																																	1
Carduus nigrescens subsp. vivariensis	(Jord.) Bonnier & Layens	A		1897	BE	1	0	Plantae	Tracheophyta	Magnoliopsida	Asterales	Asteraceae	1																			1
Carduus pycnocephalus	L.	A		1850	BE	1	0	Plantae	Tracheophyta	Magnoliopsida	Asterales	Asteraceae	1															1	1
Carduus pycnocephalus subsp. cinereus	(M.Bieb.) P.H.Davis	A			UA	1	0	Plantae	Tracheophyta	Magnoliopsida	Asterales	Asteraceae	1																			1
Carduus sepincolus	Hausskn.	A		<1492	CZ	1	0	Plantae	Tracheophyta	Magnoliopsida	Asterales	Asteraceae																																	1
Carduus tenuiflorus	Curtis	A		1860	NO	1	0	Plantae	Tracheophyta	Magnoliopsida	Asterales	Asteraceae	1																														1
Carex alba	Scop.	A		1923	DK	1	0	Plantae	Tracheophyta	Magnoliopsida	Poales	Cyperaceae	1				1
Carex bebbii	(L.H.Bailey) Olney ex Fernald	A		1950	AT	1	0	Plantae	Tracheophyta	Magnoliopsida	Poales	Cyperaceae				1
Carex bohemica	Schreb.	A		1803	DK	1	0	Plantae	Tracheophyta	Magnoliopsida	Poales	Cyperaceae	1									1	1
Carex buchananii	Berggr.	A		<1492	UK	1	0	Plantae	Tracheophyta	Magnoliopsida	Poales	Cyperaceae																																					1
Carex canescens	L.	A			PT	1	0	Plantae	Tracheophyta	Magnoliopsida	Poales	Cyperaceae	1									1	1
Carex caryophyllea	Latourr.	A			FI	1	0	Plantae	Tracheophyta	Magnoliopsida	Poales	Cyperaceae	1									1	1
Carex crawfordii	Fernald	A		<1492	DE	1	0	Plantae	Tracheophyta	Magnoliopsida	Poales	Cyperaceae				1
Carex crus-corvi	Shuttlew. ex Kunze	A		1947	BE	1	0	Plantae	Tracheophyta	Magnoliopsida	Poales	Cyperaceae																	1
Carex davalliana	Sm.	A		1874	DK	1	0	Plantae	Tracheophyta	Magnoliopsida	Poales	Cyperaceae	1																																				1
Carex debilis	Michx.	A			PT	1	0	Plantae	Tracheophyta	Magnoliopsida	Poales	Cyperaceae																																					1
Carex filiformis	L.	A				1	0	Plantae	Tracheophyta	Magnoliopsida	Poales	Cyperaceae	1																																				1
Carex hirta	L.	A		1745	SE	1	0	Plantae	Tracheophyta	Magnoliopsida	Poales	Cyperaceae	1									1	1
Carex intumescens	Rudge	A			SE	1	0	Plantae	Tracheophyta	Magnoliopsida	Poales	Cyperaceae																																					1
Carex leporina	L.	A		1694	SE	1	0	Plantae	Tracheophyta	Magnoliopsida	Poales	Cyperaceae	1																																				1
Carex livida	(Wahlenb.) Willd.	A			PT	1	0	Plantae	Tracheophyta	Magnoliopsida	Poales	Cyperaceae	1									1	1
Carex macloviana	d'Urv.	A		1820	SE	1	0	Plantae	Tracheophyta	Magnoliopsida	Poales	Cyperaceae	1									1	1
Carex morrowii	Boott	A		1950	BE	1	0	Plantae	Tracheophyta	Magnoliopsida	Poales	Cyperaceae										1	1
Carex muricata	L.	A		2004	BE	1	0	Plantae	Tracheophyta	Magnoliopsida	Poales	Cyperaceae	1																				1
Carex muskingumensis	Schwein.	A		1947	CZ	1	0	Plantae	Tracheophyta	Magnoliopsida	Poales	Cyperaceae				1
Carex nigra	(L.) Reichard	A			PT	1	0	Plantae	Tracheophyta	Magnoliopsida	Poales	Cyperaceae	1									1	1
Carex panicea	L.	A			PT	1	0	Plantae	Tracheophyta	Magnoliopsida	Poales	Cyperaceae	1									1	1
Carex pendula	Huds.	A		1993	NO	1	0	Plantae	Tracheophyta	Magnoliopsida	Poales	Cyperaceae	1									1	1
Carex praticola	Rydb.	A		1992	SE	1	0	Plantae	Tracheophyta	Magnoliopsida	Poales	Cyperaceae																																					1
Carex scoparia	Willd.	A		<1492	SK	1	0	Plantae	Tracheophyta	Magnoliopsida	Poales	Cyperaceae																																					1
Carex straminea	Willd. ex Schkuhr	A		1990	SE	1	0	Plantae	Tracheophyta	Magnoliopsida	Poales	Cyperaceae																																					1
Carex strigosa	Huds.	A		1993	NO	1	0	Plantae	Tracheophyta	Magnoliopsida	Poales	Cyperaceae	1									1	1
Carex tribuloides	Wahlenb.	A		1940	SE	1	0	Plantae	Tracheophyta	Magnoliopsida	Poales	Cyperaceae																																					1
Carex turkestanica	Regel	A		2001	RU	1	0	Plantae	Tracheophyta	Magnoliopsida	Poales	Cyperaceae																																					1
Carex viridula	Michx.	A			PT	1	0	Plantae	Tracheophyta	Magnoliopsida	Poales	Cyperaceae	1																																				1
Carex vulpina	L.	A		1946	NO	1	0	Plantae	Tracheophyta	Magnoliopsida	Poales	Cyperaceae	1									1	1
Carex vulpinoidea	Michx.	A		<1492	IT	1	0	Plantae	Tracheophyta	Magnoliopsida	Poales	Cyperaceae				1																1
Carica papaya	L.	A				1	0	Plantae	Tracheophyta	Magnoliopsida	Brassicales	Caricaceae																																					1
Carlina acanthifolia	All.	A			DE	1	0	Plantae	Tracheophyta	Magnoliopsida	Asterales	Asteraceae	1									1	1
Carlina acaulis	L.	A		1737	SE	1	0	Plantae	Tracheophyta	Magnoliopsida	Asterales	Asteraceae	1									1	1
Carlina biebersteinii	Bernh. ex Hornem.	A				1	0	Plantae	Tracheophyta	Magnoliopsida	Asterales	Asteraceae	1																																				1
Carlina vulgaris	L.	A			BY	1	0	Plantae	Tracheophyta	Magnoliopsida	Asterales	Asteraceae	1																																1
Carpesium cernuum	L.	A		1976	DK	1	0	Plantae	Tracheophyta	Magnoliopsida	Asterales	Asteraceae	1																						1										1
Carpinus betulus	L.	A		1805	EE	1	0	Plantae	Tracheophyta	Magnoliopsida	Fagales	Betulaceae	1									1	1
Carpobrotus acinaciformis	(L.) L.Bolus	A		1978	FR	1	0	Plantae	Tracheophyta	Magnoliopsida	Caryophyllales	Aizoaceae											1
Carpobrotus chilensis	(Molina) N.E.Br.	A				1	0	Plantae	Tracheophyta	Magnoliopsida	Caryophyllales	Aizoaceae											1
Carpobrotus edulis	(L.) N.E.Br.	A	HI	1877	FR	1	0	Plantae	Tracheophyta	Magnoliopsida	Caryophyllales	Aizoaceae		1									1
Carpobrotus glaucescens	(Haw.) Schwantes	A		1947	UK	1	0	Plantae	Tracheophyta	Magnoliopsida	Caryophyllales	Aizoaceae											1		1
Carpobrotus quadrifidus	L.Bolus	A		1999	FR	1	0	Plantae	Tracheophyta	Magnoliopsida	Caryophyllales	Aizoaceae													1
Carrichtera annua	(L.) DC.	A		1865	FR	1	0	Plantae	Tracheophyta	Magnoliopsida	Brassicales	Brassicaceae	1			1
Carthamus glaucus	M.Bieb.	A		1912	FR	1	0	Plantae	Tracheophyta	Magnoliopsida	Asterales	Asteraceae	1																																				1
Carthamus lanatus	L.	A		1876	UK	1	0	Plantae	Tracheophyta	Magnoliopsida	Asterales	Asteraceae	1			1		1											1			1
Carthamus oxyacantha	M.Bieb.	A		1912	DK	1	0	Plantae	Tracheophyta	Magnoliopsida	Asterales	Asteraceae	1																						1										1
Carthamus tinctorius	L.	A		<1492	BE	1	0	Plantae	Tracheophyta	Magnoliopsida	Asterales	Asteraceae				1						1	1
Carum carvi	L.	A		1781	BE	1	0	Plantae	Tracheophyta	Magnoliopsida	Apiales	Apiaceae	1			1		1
Carya cordiformis	(Wangenh.) K.Koch	A			PL	1	0	Plantae	Tracheophyta	Magnoliopsida	Fagales	Juglandaceae																																					1
Carya ovata	(Mill.) K.Koch	A		1808	PL	1	0	Plantae	Tracheophyta	Magnoliopsida	Fagales	Juglandaceae										1	1
Caryopteris × clandonensis	auct.	A		1980	AT	1	0	Plantae	Tracheophyta	Magnoliopsida	Lamiales	Lamiaceae																																					1
Cascabela thevetia	(L.) Lippold	A		1960	CY	1	0	Plantae	Tracheophyta	Magnoliopsida	Gentianales	Apocynaceae										1
Castanea crenata	Siebold & Zucc.	A			ES	1	0	Plantae	Tracheophyta	Magnoliopsida	Fagales	Fagaceae									1
Castanea sativa	Mill.	A		1904	NO	1	0	Plantae	Tracheophyta	Magnoliopsida	Fagales	Fagaceae	1																																				1
Casuarina cunninghamiana	Miq.	A	HI	2004	ES	1	0	Plantae	Tracheophyta	Magnoliopsida	Fagales	Casuarinaceae		1									1
Casuarina equisetifolia	L.	A	HI	1993	ES	1	0	Plantae	Tracheophyta	Magnoliopsida	Fagales	Casuarinaceae		1		1
Casuarina glauca	Sieber ex Spreng.	A	HI	2005	CY	1	0	Plantae	Tracheophyta	Magnoliopsida	Fagales	Casuarinaceae		1							1
Catalpa bignonioides	Walter	A		1866	RU	1	0	Plantae	Tracheophyta	Magnoliopsida	Lamiales	Bignoniaceae				1
Catalpa ovata	G.Don	A		1872	DK	1	0	Plantae	Tracheophyta	Magnoliopsida	Lamiales	Bignoniaceae							1
Catananche caerulea	L.	A		1596	UK	1	0	Plantae	Tracheophyta	Magnoliopsida	Asterales	Asteraceae	1									1	1
Catananche lutea	L.	A		1940	FR	1	0	Plantae	Tracheophyta	Magnoliopsida	Asterales	Asteraceae	1																			1													1
Catapodium marinum	(L.) C.E.Hubb.	A				1	0	Plantae	Tracheophyta	Magnoliopsida	Poales	Poaceae	1																																				1
Catapodium rigidum	(L.) C.E.Hubb.	A		1829	DK	1	0	Plantae	Tracheophyta	Magnoliopsida	Poales	Poaceae	1																																				1
Catharanthus roseus	(L.) G.Don	A		2001	ES	1	0	Plantae	Tracheophyta	Magnoliopsida	Gentianales	Apocynaceae										1	1
Catolobus pendulus	(L.) Al-Shehbaz	A		1989	EE	1	0	Plantae	Tracheophyta	Magnoliopsida	Brassicales	Brassicaceae	1																			1
Caucalis platycarpos	L.	A		1814	SE	1	0	Plantae	Tracheophyta	Magnoliopsida	Apiales	Apiaceae	1			1
Ceanothus × delilianus	Spach	A		1992	BE	1	0	Plantae	Tracheophyta	Magnoliopsida	Rosales	Rhamnaceae										1	1
Cedronella canariensis	(L.) Webb & Berthel.	A				1	0	Plantae	Tracheophyta	Magnoliopsida	Lamiales	Lamiaceae	1									1	1
Cedrus atlantica	(Endl.) Manetti ex Carrière	A		1840	UK	1	0	Plantae	Tracheophyta	Pinopsida	Pinales	Pinaceae									1		1
Cedrus deodara	(Roxb. ex D.Don) G.Don	A		1831	UK	1	0	Plantae	Tracheophyta	Pinopsida	Pinales	Pinaceae									1		1
Cedrus libani	A.Rich.	A		1638	UK	1	0	Plantae	Tracheophyta	Pinopsida	Pinales	Pinaceae	1										1
Ceiba speciosa	(A.St.-Hil.) Ravenna	A		1857	NL	1	0	Plantae	Tracheophyta	Magnoliopsida	Malvales	Malvaceae							1				1
Celastrus orbiculatus	Thunb.	A	HI	1891	UK	1	0	Plantae	Tracheophyta	Magnoliopsida	Celastrales	Celastraceae	1										1
Celastrus scandens	L.	A		1900	AT	1	0	Plantae	Tracheophyta	Magnoliopsida	Celastrales	Celastraceae																																					1
Celosia argentea	L.	A		1501	AT	1	0	Plantae	Tracheophyta	Magnoliopsida	Caryophyllales	Amaranthaceae											1
Celtis australis	L.	A		1879	CY	1	0	Plantae	Tracheophyta	Magnoliopsida	Rosales	Cannabaceae	1			1							1
Celtis australis subsp. caucasica	(Willd.) C.C.Towns.	A		1987	UA	1	0	Plantae	Tracheophyta	Magnoliopsida	Rosales	Cannabaceae	1									1	1
Celtis occidentalis	L.	A		<1492	AT	1	0	Plantae	Tracheophyta	Magnoliopsida	Rosales	Cannabaceae																																					1
Cenchrus biflorus	Roxb.	A				1	0	Plantae	Tracheophyta	Magnoliopsida	Poales	Poaceae																																					1
Cenchrus echinatus	L.	A	HI	1969	UK	1	0	Plantae	Tracheophyta	Magnoliopsida	Poales	Poaceae													1
Cenchrus flaccidus	(Griseb.) Morrone	A		2000	BE	1	0	Plantae	Tracheophyta	Magnoliopsida	Poales	Poaceae										1	1
Cenchrus longispinus	(Hack.) Fernald	A	HI	<1492	IT	1	0	Plantae	Tracheophyta	Magnoliopsida	Poales	Poaceae																	1										1
Cenchrus macrourus	(Trin.) Morrone	A	HI	2003	ES	1	0	Plantae	Tracheophyta	Magnoliopsida	Poales	Poaceae											1
Cenchrus purpureus	(Schumach.) Morrone	A	HI	2002	PT	1	0	Plantae	Tracheophyta	Magnoliopsida	Poales	Poaceae		1		1		1				1	1																1				1
Cenchrus spinifex	Cav.	A		1927	RU	1	0	Plantae	Tracheophyta	Magnoliopsida	Poales	Poaceae				1																1
Centaurea × psammogena	Gáyer	A		1918	AT	1	0	Plantae	Tracheophyta	Magnoliopsida	Asterales	Asteraceae																																					1
Centaurea alba	L.	A		1850	BE	1	0	Plantae	Tracheophyta	Magnoliopsida	Asterales	Asteraceae	1				1									1																			1
Centaurea arenaria	M.Bieb. ex Willd.	A		1919	LV	1	0	Plantae	Tracheophyta	Magnoliopsida	Asterales	Asteraceae	1																			1
Centaurea aspera	L.	A		1788	UK	1	0	Plantae	Tracheophyta	Magnoliopsida	Asterales	Asteraceae	1																					1
Centaurea atropurpurea	Olivier	A		1956	DK	1	0	Plantae	Tracheophyta	Magnoliopsida	Asterales	Asteraceae	1																																1
Centaurea benedicta	(L.) L.	A		1883	CZ	1	0	Plantae	Tracheophyta	Magnoliopsida	Asterales	Asteraceae	1									1	1									1
Centaurea calcitrapa	L.	A		<1492	BE	1	0	Plantae	Tracheophyta	Magnoliopsida	Asterales	Asteraceae	1			1																1
Centaurea collina	L.	A			DK	1	0	Plantae	Tracheophyta	Magnoliopsida	Asterales	Asteraceae	1													1																			1
Centaurea dichroantha	A.Kern.	A		1960	AT	1	0	Plantae	Tracheophyta	Magnoliopsida	Asterales	Asteraceae	1			1
Centaurea diffusa	Lam.	A	HI	1803	AT	1	0	Plantae	Tracheophyta	Magnoliopsida	Asterales	Asteraceae	1															1	1			1								1			1
Centaurea diluta	Aiton	A		1781	UK	1	0	Plantae	Tracheophyta	Magnoliopsida	Asterales	Asteraceae	1			1
Centaurea diluta subsp. algeriensis	(Coss. & Durieu) Maire	A		1950	NO	1	0	Plantae	Tracheophyta	Magnoliopsida	Asterales	Asteraceae														1						1													1
Centaurea eriophora	L.	A		1965	DK	1	0	Plantae	Tracheophyta	Magnoliopsida	Asterales	Asteraceae	1																						1										1
Centaurea extranea	Beck ex Gugler	A		1863	BE	1	0	Plantae	Tracheophyta	Magnoliopsida	Asterales	Asteraceae																							1										1
Centaurea gerstlaueri	Erdner	A			CZ	1	0	Plantae	Tracheophyta	Magnoliopsida	Asterales	Asteraceae																																	1
Centaurea glaberrima	Tausch	A		1850	BE	1	0	Plantae	Tracheophyta	Magnoliopsida	Asterales	Asteraceae	1			1
Centaurea glastifolia	L.	A		1981	FR	1	0	Plantae	Tracheophyta	Magnoliopsida	Asterales	Asteraceae	1									1	1									1
Centaurea hyalolepis	Boiss.	A		1954	BE	1	0	Plantae	Tracheophyta	Magnoliopsida	Asterales	Asteraceae	1			1
Centaurea jacea	L.	A		1600	SE	1	0	Plantae	Tracheophyta	Magnoliopsida	Asterales	Asteraceae	1									1	1
Centaurea jacea subsp. angustifolia	(DC.)	A		1887	DK	1	0	Plantae	Tracheophyta	Magnoliopsida	Asterales	Asteraceae	1																						1										1
Centaurea macrocephala	Muss.Puschk. ex Willd.	A	HI	1805	UK	1	0	Plantae	Tracheophyta	Magnoliopsida	Asterales	Asteraceae	1			1						1	1				1
Centaurea macroptilon	Borbás	A		1658	SE	1	0	Plantae	Tracheophyta	Magnoliopsida	Asterales	Asteraceae	1										1																				1
Centaurea melitensis	L.	A	HI	1880	NO	1	0	Plantae	Tracheophyta	Magnoliopsida	Asterales	Asteraceae	1			1																1		1					1				1
Centaurea napifolia	L.	A		1912	FR	1	0	Plantae	Tracheophyta	Magnoliopsida	Asterales	Asteraceae	1																																1
Centaurea nemenyiana	J.Wagner	A		1840	BE	1	0	Plantae	Tracheophyta	Magnoliopsida	Asterales	Asteraceae														1																			1
Centaurea nigra	L.	A		1872	CZ	1	0	Plantae	Tracheophyta	Magnoliopsida	Asterales	Asteraceae	1			1
Centaurea nigrescens subsp. nigrescens	Willd.	A		1823	CZ	1	0	Plantae	Tracheophyta	Magnoliopsida	Asterales	Asteraceae	1													1			1
Centaurea nigrescens subsp. transalpina	(Schleich. ex DC.) Nyman	A		1987	PL	1	0	Plantae	Tracheophyta	Magnoliopsida	Asterales	Asteraceae	1																																				1
Centaurea orientalis	L.	A		1893	NO	1	0	Plantae	Tracheophyta	Magnoliopsida	Asterales	Asteraceae	1															1
Centaurea pallescens	Delile	A		1892	NO	1	0	Plantae	Tracheophyta	Magnoliopsida	Asterales	Asteraceae																																	1
Centaurea paniculata	L.	A		1895	BE	1	0	Plantae	Tracheophyta	Magnoliopsida	Asterales	Asteraceae	1			1
Centaurea pectinata	L.	A		2004	BE	1	0	Plantae	Tracheophyta	Magnoliopsida	Asterales	Asteraceae	1			1
Centaurea phrygia subsp. phrygia	L.	A		1850	BE	1	0	Plantae	Tracheophyta	Magnoliopsida	Asterales	Asteraceae	1													1						1													1
Centaurea phrygia subsp. salicifolia	(M.Bieb. ex Willd.) Mikheev	A		2000	FR	1	0	Plantae	Tracheophyta	Magnoliopsida	Asterales	Asteraceae	1													1						1													1
Centaurea pullata	L.	A		1975	TR	1	0	Plantae	Tracheophyta	Magnoliopsida	Asterales	Asteraceae	1																																				1
Centaurea ragusina	L.	A				1	0	Plantae	Tracheophyta	Magnoliopsida	Asterales	Asteraceae	1									1	1
Centaurea rhaetica	Moritz.	A		1987	DK	1	0	Plantae	Tracheophyta	Magnoliopsida	Asterales	Asteraceae	1			1
Centaurea rupestris	L.	A		1817	AT	1	0	Plantae	Tracheophyta	Magnoliopsida	Asterales	Asteraceae	1			1
Centaurea ruthenica	Lam.	A		1960	AT	1	0	Plantae	Tracheophyta	Magnoliopsida	Asterales	Asteraceae	1																						1										1
Centaurea salonitana	Vis.	A		1970	HU	1	0	Plantae	Tracheophyta	Magnoliopsida	Asterales	Asteraceae	1																																1
Centaurea scabiosa	L.	A		1744	SE	1	0	Plantae	Tracheophyta	Magnoliopsida	Asterales	Asteraceae	1			1
Centaurea scabiosa subsp. spinulosa	(Spreng.) Arcang.	A		1966	AT	1	0	Plantae	Tracheophyta	Magnoliopsida	Asterales	Asteraceae	1																						1										1
Centaurea seridis subsp. sonchifolia	(L.) Greuter	A		1868	ES	1	0	Plantae	Tracheophyta	Magnoliopsida	Asterales	Asteraceae	1																														1
Centaurea sicula	L.	A			FR	1	0	Plantae	Tracheophyta	Magnoliopsida	Asterales	Asteraceae	1																																1
Centaurea solstitialis subsp. adamii	(Willd.) Nyman	A		1927	BE	1	0	Plantae	Tracheophyta	Magnoliopsida	Asterales	Asteraceae	1															1
Centaurea sphaerocephala subsp. lusitanica	(Boiss. & Reut.) Nyman	A		1969	ES	1	0	Plantae	Tracheophyta	Magnoliopsida	Asterales	Asteraceae	1																						1
Centaurea stoebe	Tausch	A		1658	SE	1	0	Plantae	Tracheophyta	Magnoliopsida	Asterales	Asteraceae	1																			1		1											1
Centaurea stoebe subsp. australis	(Pančić ex A.Kern.) Greuter	A	HI	1975	PL	1	0	Plantae	Tracheophyta	Magnoliopsida	Asterales	Asteraceae	1			1
Centaurea varnensis	Velen.	A		1918	AT	1	0	Plantae	Tracheophyta	Magnoliopsida	Asterales	Asteraceae	1			1
Centaurea virgata subsp. squarrosa	(Boiss.) Gugler	A		1912	FR	1	0	Plantae	Tracheophyta	Magnoliopsida	Asterales	Asteraceae	1																						1										1
Centaurium erythraea	Rafn	A		1775	PT	1	0	Plantae	Tracheophyta	Magnoliopsida	Gentianales	Gentianaceae	1													1
Centaurium erythraea subsp. grandiflorum	(Pers.) Melderis	A		1775	PT	1	0	Plantae	Tracheophyta	Magnoliopsida	Gentianales	Gentianaceae	1									1	1
Centaurium maritimum	(L.) Fritsch	A			PT	1	0	Plantae	Tracheophyta	Magnoliopsida	Gentianales	Gentianaceae	1												1
Centaurium pulchellum	(Sw.) Druce	A			PT	1	0	Plantae	Tracheophyta	Magnoliopsida	Gentianales	Gentianaceae	1																																				1
Centaurium tenuiflorum	(Hoffmanns. & Link) Fritsch	A		1970	PT	1	0	Plantae	Tracheophyta	Magnoliopsida	Gentianales	Gentianaceae	1													1
Centipeda minima	(L.) A.Braun & Asch.	A		1910	BE	1	0	Plantae	Tracheophyta	Magnoliopsida	Asterales	Asteraceae																						1
Centranthus calcitrapa	(L.) Dufr.	A				1	0	Plantae	Tracheophyta	Magnoliopsida	Dipsacales	Caprifoliaceae	1									1	1
Centranthus macrosiphon	Boiss.	A		1901	IT	1	0	Plantae	Tracheophyta	Magnoliopsida	Dipsacales	Caprifoliaceae	1									1	1
Centranthus ruber subsp. ruber	(L.) DC.	A		1597	UK	1	0	Plantae	Tracheophyta	Magnoliopsida	Dipsacales	Caprifoliaceae	1									1	1
Centranthus ruber subsp. sibthorpii	(Heldr. & Sart. ex Boiss.) Hayek	A		1955	CY	1	0	Plantae	Tracheophyta	Magnoliopsida	Dipsacales	Caprifoliaceae	1									1	1
Centromadia pungens	(Hook. & Arn.) Greene	A		1916	NO	1	0	Plantae	Tracheophyta	Magnoliopsida	Asterales	Asteraceae																				1
Cephalaria alpina	(L.) Schrad. ex Roem. & Schult.	A		1910	SE	1	0	Plantae	Tracheophyta	Magnoliopsida	Dipsacales	Caprifoliaceae	1									1	1
Cephalaria gigantea	(Ledeb.) Bobrov	A		1870	SE	1	0	Plantae	Tracheophyta	Magnoliopsida	Dipsacales	Caprifoliaceae	1																																				1
Cephalaria radiata	Griseb. & Sohenk	A		1800	AT	1	0	Plantae	Tracheophyta	Magnoliopsida	Dipsacales	Caprifoliaceae										1	1
Cephalaria syriaca	(L.) Schrad. ex Roem. & Schult.	A		1873	NO	1	0	Plantae	Tracheophyta	Magnoliopsida	Dipsacales	Caprifoliaceae	1																																				1
Cephalaria transsylvanica	Schrad.	A		1850	AT	1	0	Plantae	Tracheophyta	Magnoliopsida	Dipsacales	Caprifoliaceae	1																																				1
Cephalotaxus fortunei	Hook.	A				1	0	Plantae	Tracheophyta	Pinopsida	Pinales	Taxaceae																																					1
Cerastium × maureri	M.Schulze	A				1	0	Plantae	Tracheophyta	Magnoliopsida	Caryophyllales	Caryophyllaceae										1	1
Cerastium arvense	L.	A		1744	SE	1	0	Plantae	Tracheophyta	Magnoliopsida	Caryophyllales	Caryophyllaceae	1									1	1
Cerastium arvense × C. tomentosum	Cerastium arvense L. × C. tomentosum L.	A		1977	DK	1	0	Plantae	Tracheophyta	Magnoliopsida	Caryophyllales	Caryophyllaceae										1	1
Cerastium biebersteinii	DC.	A		1992	LT	1	0	Plantae	Tracheophyta	Magnoliopsida	Caryophyllales	Caryophyllaceae	1																																				1
Cerastium brachypetalum	Desp. ex Pers.	A		1947	UK	1	0	Plantae	Tracheophyta	Magnoliopsida	Caryophyllales	Caryophyllaceae	1																																				1
Cerastium comatum	Desv.	A				1	0	Plantae	Tracheophyta	Magnoliopsida	Caryophyllales	Caryophyllaceae	1																																				1
Cerastium dichotomum	L.	A		1953	SE	1	0	Plantae	Tracheophyta	Magnoliopsida	Caryophyllales	Caryophyllaceae	1															1
Cerastium dubium	(Bastard) Guépin	A		1937	NO	1	0	Plantae	Tracheophyta	Magnoliopsida	Caryophyllales	Caryophyllaceae	1															1				1
Cerastium fontanum	Baumg.	A				1	0	Plantae	Tracheophyta	Magnoliopsida	Caryophyllales	Caryophyllaceae	1																																				1
Cerastium glomeratum	Thuill.	A		1700	SE	1	0	Plantae	Tracheophyta	Magnoliopsida	Caryophyllales	Caryophyllaceae	1																																				1
Cerastium ligusticum	Viv.	A		1931	DK	1	0	Plantae	Tracheophyta	Magnoliopsida	Caryophyllales	Caryophyllaceae	1									1	1
Cerastium perfoliatum	L.	A				1	0	Plantae	Tracheophyta	Magnoliopsida	Caryophyllales	Caryophyllaceae	1																																				1
Cerastium siculum	Guss.	A				1	0	Plantae	Tracheophyta	Magnoliopsida	Caryophyllales	Caryophyllaceae	1													1
Cerastium tomentosum	L.	A		<1492	AT	1	0	Plantae	Tracheophyta	Magnoliopsida	Caryophyllales	Caryophyllaceae	1			1							1
Ceratocapnos claviculata	(L.) Lidén	A		1900	SE	1	0	Plantae	Tracheophyta	Magnoliopsida	Ranunculales	Papaveraceae	1																																				1
Ceratocarpus arenarius	L.	A		1980	UA	1	0	Plantae	Tracheophyta	Magnoliopsida	Caryophyllales	Amaranthaceae	1			1
Ceratocephala testiculata	(Crantz) Besser	A		<1492	DE	1	0	Plantae	Tracheophyta	Magnoliopsida	Ranunculales	Ranunculaceae	1			1
Ceratonia siliqua	L.	A		<1492	MT	1	0	Plantae	Tracheophyta	Magnoliopsida	Fabales	Fabaceae	1									1
Ceratophyllum platyacanthum	Cham.	A				1	0	Plantae	Tracheophyta	Magnoliopsida	Ceratophyllales	Ceratophyllaceae	1																																				1
Ceratophyllum submersum	L.	A		1779	SE	0	1	Plantae	Tracheophyta	Magnoliopsida	Ceratophyllales	Ceratophyllaceae	1																																				1
Ceratopteris thalictroides	(L.) Brongn.	A		1950	AT	0	1	Plantae	Tracheophyta	Polypodiopsida	Polypodiales	Pteridaceae																																					1
Ceratostigma plumbaginoides	Bunge	A		1957	IT	1	0	Plantae	Tracheophyta	Magnoliopsida	Caryophyllales	Plumbaginaceae										1	1
Cercidiphyllum japonicum	Siebold & Zucc. ex J.J.Hoffm. & J.H.Schult.bis	A		1980	NO	1	0	Plantae	Tracheophyta	Magnoliopsida	Saxifragales	Cercidiphyllaceae										1	1
Cercis siliquastrum	L.	A		1932	CY	1	0	Plantae	Tracheophyta	Magnoliopsida	Fabales	Fabaceae	1									1	1
Cereus hildmannianus	K.Schum.	A		2003	ES	1	0	Plantae	Tracheophyta	Magnoliopsida	Caryophyllales	Cactaceae										1	1
Cerinthe major	L.	A		1902	LV	1	0	Plantae	Tracheophyta	Magnoliopsida	Boraginales	Boraginaceae	1			1																1
Cerinthe minor	L.	A		<1492	DE	1	0	Plantae	Tracheophyta	Magnoliopsida	Boraginales	Boraginaceae	1			1							1									1											1
Cestrum aurantiacum	Lindl.	A				1	0	Plantae	Tracheophyta	Magnoliopsida	Solanales	Solanaceae										1	1
Cestrum diurnum	L.	A				1	0	Plantae	Tracheophyta	Magnoliopsida	Solanales	Solanaceae										1	1
Cestrum elegans	(Brongn. ex Neumann) Schltdl.	A				1	0	Plantae	Tracheophyta	Magnoliopsida	Solanales	Solanaceae										1	1
Cestrum nocturnum	L.	A				1	0	Plantae	Tracheophyta	Magnoliopsida	Solanales	Solanaceae										1	1
Cestrum parqui	L'Hér.	A		<1492	IT	1	0	Plantae	Tracheophyta	Magnoliopsida	Solanales	Solanaceae										1	1
Ceterach officinarum	Willd.	A		<1492	AT	1	0	Plantae	Tracheophyta	Polypodiopsida	Polypodiales	Aspleniaceae	1									1
Chaenomeles × superba	(Frahm) Rehder	A		1995	SE	1	0	Plantae	Tracheophyta	Magnoliopsida	Rosales	Rosaceae										1	1
Chaenomeles japonica	(Thunb.) Lindl. ex Spach	A		1972	UK	1	0	Plantae	Tracheophyta	Magnoliopsida	Rosales	Rosaceae										1	1
Chaenomeles speciosa	(Sweet) Nakai	A		1963	UK	1	0	Plantae	Tracheophyta	Magnoliopsida	Rosales	Rosaceae			1							1	1
Chaenorhinum minus	(L.) Lange	A		<1492	UK	1	0	Plantae	Tracheophyta	Magnoliopsida	Lamiales	Plantaginaceae	1																																				1
Chaenorhinum origanifolium	(L.) Kostel.	A		<1492	UK	1	0	Plantae	Tracheophyta	Magnoliopsida	Lamiales	Plantaginaceae	1									1	1
Chaenostoma cordatum	(Thunb.) Benth.	A		1999	BE	1	0	Plantae	Tracheophyta	Magnoliopsida	Lamiales	Scrophulariaceae											1
Chaerophyllum aromaticum	L.	A		1600	SE	1	0	Plantae	Tracheophyta	Magnoliopsida	Apiales	Apiaceae	1									1	1
Chaerophyllum aureum	L.	A		1600	SE	1	0	Plantae	Tracheophyta	Magnoliopsida	Apiales	Apiaceae	1										1																				1
Chaerophyllum bulbosum	L.	A		1600	SE	1	0	Plantae	Tracheophyta	Magnoliopsida	Apiales	Apiaceae	1					1				1	1												1
Chaerophyllum bulbosum subsp. prescottii	(DC.) Nyman	A		1744	SE	1	0	Plantae	Tracheophyta	Magnoliopsida	Apiales	Apiaceae	1									1	1												1										1
Chaerophyllum byzantinum	Boiss.	A		1989	BE	1	0	Plantae	Tracheophyta	Magnoliopsida	Apiales	Apiaceae	1					1
Chaerophyllum hirsutum	L.	A		1960	DK	1	0	Plantae	Tracheophyta	Magnoliopsida	Apiales	Apiaceae	1									1	1
Chaerophyllum temulum	L.	A		1894	NO	1	0	Plantae	Tracheophyta	Magnoliopsida	Apiales	Apiaceae	1																																				1
Chaetopogon fasciculatus	(Link) Hayek	A		1953	DK	1	0	Plantae	Tracheophyta	Magnoliopsida	Poales	Poaceae	1																						1										1
Chaiturus marrubiastrum	(L.) Ehrh. ex Rchb.	A		1803	EE	1	0	Plantae	Tracheophyta	Magnoliopsida	Lamiales	Lamiaceae	1																																				1
Chamaecrista fasciculata	(Michx.) Greene	A		2001	ES	1	0	Plantae	Tracheophyta	Magnoliopsida	Fabales	Fabaceae											1
Chamaecrista nictitans	(L.) Moench	A		1999	NO	1	0	Plantae	Tracheophyta	Magnoliopsida	Fabales	Fabaceae																							1										1
Chamaecyparis lawsoniana	(A.Murray bis) Parl.	A		1855	AT	1	0	Plantae	Tracheophyta	Pinopsida	Cupressales	Cupressaceae			1						1	1	1
Chamaecyparis pisifera	(Siebold & Zucc.) Endl.	A		1982	UK	1	0	Plantae	Tracheophyta	Pinopsida	Cupressales	Cupressaceae										1	1
Chamaecyparis thyoides	(L.) Britton, Sterns & Poggenb.	A			FR	1	0	Plantae	Tracheophyta	Pinopsida	Cupressales	Cupressaceae										1	1
Chamaecytisus × versicolor	(Dippel) Karlsson	A				1	0	Plantae	Tracheophyta	Magnoliopsida	Fabales	Fabaceae										1	1
Chamaedaphne calyculata	(L.) Moench	A				1	0	Plantae	Tracheophyta	Magnoliopsida	Ericales	Ericaceae	1									1	1
Chamaedorea elegans	Mart.	A			ES	1	0	Plantae	Tracheophyta	Magnoliopsida	Arecales	Arecaceae										1	1
Chamaemelum fuscatum	(Brot.) Vasc.	A		2009	ES	1	0	Plantae	Tracheophyta	Magnoliopsida	Asterales	Asteraceae	1																						1										1
Chamaemelum nobile	(L.) All.	A		1850	BE	1	0	Plantae	Tracheophyta	Magnoliopsida	Asterales	Asteraceae	1		1							1	1
Chamaerops humilis	L.	A		1977	MT	1	0	Plantae	Tracheophyta	Magnoliopsida	Arecales	Arecaceae	1									1	1
Chambeyronia macrocarpa	(Brongn.) Vieill. ex Becc.	A		2002	PT	1	0	Plantae	Tracheophyta	Magnoliopsida	Arecales	Arecaceae																																					1
Chasmanthe bicolor	(Gasp.) N.E.Br.	A		<1492	UK	1	0	Plantae	Tracheophyta	Magnoliopsida	Asparagales	Iridaceae											1
Chasmanthe floribunda	(Salisb.) N.E.Br.	A			ES	1	0	Plantae	Tracheophyta	Magnoliopsida	Asparagales	Iridaceae														1
Chasmanthium latifolium	(Michx.) H.O.Yates	A		1949	BE	1	0	Plantae	Tracheophyta	Magnoliopsida	Poales	Poaceae																	1			1
Cheirolophus sempervirens	(L.) Pomel	A		1934	FR	1	0	Plantae	Tracheophyta	Magnoliopsida	Asterales	Asteraceae	1																																1
Chelidonium majus	L.	A				1	0	Plantae	Tracheophyta	Magnoliopsida	Ranunculales	Papaveraceae	1									1	1
Chelone glabra	L.	A		1953	NO	1	0	Plantae	Tracheophyta	Magnoliopsida	Lamiales	Plantaginaceae										1	1
Chelone lyonii	Pursh	A		1998	SE	1	0	Plantae	Tracheophyta	Magnoliopsida	Lamiales	Plantaginaceae										1	1
Chelone obliqua	L.	A		2005	NO	1	0	Plantae	Tracheophyta	Magnoliopsida	Lamiales	Plantaginaceae										1	1
Chenopodium × variabile	Aellen	A		1850	AT	1	0	Plantae	Tracheophyta	Magnoliopsida	Caryophyllales	Amaranthaceae				1
Chenopodium acuminatum	Willd.	A		1777	EE	1	0	Plantae	Tracheophyta	Magnoliopsida	Caryophyllales	Amaranthaceae																				1
Chenopodium album	L.	A	HI	1694	SE	1	0	Plantae	Tracheophyta	Magnoliopsida	Caryophyllales	Amaranthaceae	1			1						1
Chenopodium auricomiforme	Murr & Thell.	A		1911	BE	1	0	Plantae	Tracheophyta	Magnoliopsida	Caryophyllales	Amaranthaceae																	1
Chenopodium berlandieri	Moq.	A		1850	AT	1	0	Plantae	Tracheophyta	Magnoliopsida	Caryophyllales	Amaranthaceae				1																1
Chenopodium berlandieri var. bushianum	(Aellen) Cronquist	A				1	0	Plantae	Tracheophyta	Magnoliopsida	Caryophyllales	Amaranthaceae																1
Chenopodium berlandieri var. zschackei	(Murr) Murr ex Graebn.	A				1	0	Plantae	Tracheophyta	Magnoliopsida	Caryophyllales	Amaranthaceae																				1
Chenopodium bonus-henricus	L.	A		<1492	IE	1	0	Plantae	Tracheophyta	Magnoliopsida	Caryophyllales	Amaranthaceae	1					1														1
Chenopodium borbasioides	A. Ludw. ex Asch. & Graebn.	A		1917	DK	1	0	Plantae	Tracheophyta	Magnoliopsida	Caryophyllales	Amaranthaceae																	1
Chenopodium bryoniifolium	Bunge	A		1931	DK	1	0	Plantae	Tracheophyta	Magnoliopsida	Caryophyllales	Amaranthaceae																																					1
Chenopodium capitatum	(L.) Asch.	A		1809	CZ	1	0	Plantae	Tracheophyta	Magnoliopsida	Caryophyllales	Amaranthaceae				1							1									1
Chenopodium carnosulum	Moq.	A		<1492	HU	1	0	Plantae	Tracheophyta	Magnoliopsida	Caryophyllales	Amaranthaceae																																					1
Chenopodium chenopodioides	(L.) Aellen	A		1980	UA	1	0	Plantae	Tracheophyta	Magnoliopsida	Caryophyllales	Amaranthaceae	1																																				1
Chenopodium desiccatum	A.Nelson	A		1850	AT	1	0	Plantae	Tracheophyta	Magnoliopsida	Caryophyllales	Amaranthaceae				1																1
Chenopodium desiccatum var. leptophylloides	(Murr) Wahl	A		1894	DK	1	0	Plantae	Tracheophyta	Magnoliopsida	Caryophyllales	Amaranthaceae																																					1
Chenopodium ficifolium	Sm.	A		1777	EE	1	0	Plantae	Tracheophyta	Magnoliopsida	Caryophyllales	Amaranthaceae	1			1
Chenopodium foliosum	Asch.	A		<1492	DE	1	0	Plantae	Tracheophyta	Magnoliopsida	Caryophyllales	Amaranthaceae	1									1										1
Chenopodium giganteum	D.Don	A		1905	AT	1	0	Plantae	Tracheophyta	Magnoliopsida	Caryophyllales	Amaranthaceae	1																																				1
Chenopodium glaucum	L.	A		550	CZ	1	0	Plantae	Tracheophyta	Magnoliopsida	Caryophyllales	Amaranthaceae	1			1																1
Chenopodium hircinum	Schrad.	A		1850	AT	1	0	Plantae	Tracheophyta	Magnoliopsida	Caryophyllales	Amaranthaceae				1
Chenopodium karoi	(Murr) Aellen	A		1925	NO	1	0	Plantae	Tracheophyta	Magnoliopsida	Caryophyllales	Amaranthaceae																																					1
Chenopodium leptophyllum	(Nutt. ex Moq.) B.D.Jacks.	A				1	0	Plantae	Tracheophyta	Magnoliopsida	Caryophyllales	Amaranthaceae																																					1
Chenopodium lobodontum	H.Scholz	A				1	0	Plantae	Tracheophyta	Magnoliopsida	Caryophyllales	Amaranthaceae																																					1
Chenopodium macrospermum	Hook.f.	A		1895	BE	1	0	Plantae	Tracheophyta	Magnoliopsida	Caryophyllales	Amaranthaceae																																1
Chenopodium murale	L.	A	HI	1840	NO	1	0	Plantae	Tracheophyta	Magnoliopsida	Caryophyllales	Amaranthaceae	1																																				1
Chenopodium nitrariaceum	(F.Muell.) F.Muell. ex Benth.	A		1963	CZ	1	0	Plantae	Tracheophyta	Magnoliopsida	Caryophyllales	Amaranthaceae																							1
Chenopodium opulifolium	Schrad. ex W.D.J.Koch & Ziz	A		1853	UK	1	0	Plantae	Tracheophyta	Magnoliopsida	Caryophyllales	Amaranthaceae	1			1													1			1
Chenopodium polyspermum	L.	A		1694	SE	1	0	Plantae	Tracheophyta	Magnoliopsida	Caryophyllales	Amaranthaceae	1																						1
Chenopodium quinoa	Willd.	A		1800	AT	1	0	Plantae	Tracheophyta	Magnoliopsida	Caryophyllales	Amaranthaceae				1		1														1
Chenopodium rubrum	L.	A		1820	NO	1	0	Plantae	Tracheophyta	Magnoliopsida	Caryophyllales	Amaranthaceae	1					1
Chenopodium salinum	Standl.	A		1971	NO	1	0	Plantae	Tracheophyta	Magnoliopsida	Caryophyllales	Amaranthaceae																																					1
Chenopodium simplex	(Torr.) Raf.	A		1882	BE	1	0	Plantae	Tracheophyta	Magnoliopsida	Caryophyllales	Amaranthaceae																				1
Chenopodium strictum	Roth	A		1700	AT	1	0	Plantae	Tracheophyta	Magnoliopsida	Caryophyllales	Amaranthaceae	1			1																1
Chenopodium urbicum	L.	A		1732	SE	1	0	Plantae	Tracheophyta	Magnoliopsida	Caryophyllales	Amaranthaceae	1			1																1
Chenopodium vulvaria	L.	A		550	CZ	1	0	Plantae	Tracheophyta	Magnoliopsida	Caryophyllales	Amaranthaceae	1			1																1
Chimaphila maculata	(L.) Pursh	A				1	0	Plantae	Tracheophyta	Magnoliopsida	Ericales	Ericaceae										1	1
Chimonanthus praecox	(L.) Link	A			FR	1	0	Plantae	Tracheophyta	Magnoliopsida	Laurales	Calycanthaceae														1
Chimonobambusa quadrangularis	(Fenzl) Makino	A		1892	UK	1	0	Plantae	Tracheophyta	Magnoliopsida	Poales	Poaceae										1	1
Chloris divaricata	R.Br.	A		1889	BE	1	0	Plantae	Tracheophyta	Magnoliopsida	Poales	Poaceae																	1
Chloris gayana	Kunth	A		1942	PT	1	0	Plantae	Tracheophyta	Magnoliopsida	Poales	Poaceae		1				1				1	1
Chloris pectinata	Benth.	A		1887	BE	1	0	Plantae	Tracheophyta	Magnoliopsida	Poales	Poaceae																	1
Chloris pycnothrix	Trin.	A		1992	BE	1	0	Plantae	Tracheophyta	Magnoliopsida	Poales	Poaceae																1
Chloris radiata	(L.) Sw.	A		1961	CZ	1	0	Plantae	Tracheophyta	Magnoliopsida	Poales	Poaceae																															1
Chloris truncata	R.Br.	A		1887	BE	1	0	Plantae	Tracheophyta	Magnoliopsida	Poales	Poaceae																	1														1
Chloris ventricosa	R.Br.	A		1911	BE	1	0	Plantae	Tracheophyta	Magnoliopsida	Poales	Poaceae																	1
Chloris virgata	Sw.	A		1777	UK	1	0	Plantae	Tracheophyta	Magnoliopsida	Poales	Poaceae	1																1			1											1
Chlorophytum comosum	(Thunb.) Jacques	A		<1492	IT	1	0	Plantae	Tracheophyta	Magnoliopsida	Asparagales	Asparagaceae											1
Choisya ternata	Kunth	A		1971	PT	1	0	Plantae	Tracheophyta	Magnoliopsida	Sapindales	Rutaceae										1	1
Chondrilla juncea	L.	A		1972	LV	1	0	Plantae	Tracheophyta	Magnoliopsida	Asterales	Asteraceae	1			1																1
Chondrilla pauciflora	Ledeb.	A		1993	LT	1	0	Plantae	Tracheophyta	Magnoliopsida	Asterales	Asteraceae	1																			1
Chorispora tenella	(Pall.) DC.	A		1875	AT	1	0	Plantae	Tracheophyta	Magnoliopsida	Brassicales	Brassicaceae	1																			1											1
Christella dentata	(Forssk.) Brownsey & Jermy	A	HI	2005	PT	1	0	Plantae	Tracheophyta	Polypodiopsida	Polypodiales	Thelypteridaceae	1						1				1
Chrozophora tinctoria	(L.) A.Juss.	A		<1492	UA	1	0	Plantae	Tracheophyta	Magnoliopsida	Malpighiales	Euphorbiaceae	1																																				1
Chrysanthemoides monilifera	(L.) Norl.	A	HI	1992	FR	1	0	Plantae	Tracheophyta	Magnoliopsida	Asterales	Asteraceae											1
Chrysanthemum × grandiflorum	Ramat.	A		1971	AT	1	0	Plantae	Tracheophyta	Magnoliopsida	Asterales	Asteraceae				1
Chrysanthemum indicum	L.	A		1974	IT	1	0	Plantae	Tracheophyta	Magnoliopsida	Asterales	Asteraceae																																					1
Chrysocoma ciliata	L.	A		2006	UK	1	0	Plantae	Tracheophyta	Magnoliopsida	Asterales	Asteraceae																																					1
Chrysocoma coma-aurea	L.	A		2006	UK	1	0	Plantae	Tracheophyta	Magnoliopsida	Asterales	Asteraceae																																					1
Cicer arietinum	L.	A		1865	UK	1	0	Plantae	Tracheophyta	Magnoliopsida	Fabales	Fabaceae						1
Cichorium calvum	Sch.Bip. ex Asch.	A		1940	AT	1	0	Plantae	Tracheophyta	Magnoliopsida	Asterales	Asteraceae														1																			1
Cichorium endivia	L.	A		1879	DK	1	0	Plantae	Tracheophyta	Magnoliopsida	Asterales	Asteraceae				1						1	1
Cichorium intybus	L.	A		<1492	CZ	1	0	Plantae	Tracheophyta	Magnoliopsida	Asterales	Asteraceae	1					1				1
Cichorium pumilum	Jacq.	A		1914	CH	1	0	Plantae	Tracheophyta	Magnoliopsida	Asterales	Asteraceae	1															1
Cinnamomum camphora	(L.) J.Presl	A	HI	1897	FR	1	0	Plantae	Tracheophyta	Magnoliopsida	Laurales	Lauraceae											1
Cinnamomum verum	J.Presl	A		1914	PT	1	0	Plantae	Tracheophyta	Magnoliopsida	Laurales	Lauraceae										1	1
Cirsium × aschersonii	Čelak.	A			CZ	1	0	Plantae	Tracheophyta	Magnoliopsida	Asterales	Asteraceae	1																																1
Cirsium × grandiflorum	Kitt.	Q			CZ	1	0	Plantae	Tracheophyta	Magnoliopsida	Asterales	Asteraceae	1																																1
Cirsium × preiseri	Uechtr.	A			CZ	1	0	Plantae	Tracheophyta	Magnoliopsida	Asterales	Asteraceae	1																																1
Cirsium × reichenbachianum	M.Loehr	A			CZ	1	0	Plantae	Tracheophyta	Magnoliopsida	Asterales	Asteraceae	1																																1
Cirsium × sabaudum	Ruhmer	A			CZ	1	0	Plantae	Tracheophyta	Magnoliopsida	Asterales	Asteraceae	1																																1
Cirsium × subspinuligerum	Peterm.	A			CZ	1	0	Plantae	Tracheophyta	Magnoliopsida	Asterales	Asteraceae	1																																1
Cirsium canum	(L.) All.	A		1930	SE	1	0	Plantae	Tracheophyta	Magnoliopsida	Asterales	Asteraceae	1									1	1		1																			1
Cirsium ciliatum	(Murray) Moench	A		1987	UA	1	0	Plantae	Tracheophyta	Magnoliopsida	Asterales	Asteraceae	1													1						1													1
Cirsium dissectum	(L.) Hill	A		1959	NO	1	0	Plantae	Tracheophyta	Magnoliopsida	Asterales	Asteraceae	1			1
Cirsium echinus	(M.Bieb.) Hand.-Mazz.	A		1937	CZ	1	0	Plantae	Tracheophyta	Magnoliopsida	Asterales	Asteraceae	1													1						1													1
Cirsium eriophorum	(L.) Scop.	A		1914	SE	1	0	Plantae	Tracheophyta	Magnoliopsida	Asterales	Asteraceae	1			1
Cirsium erisithales	(Jacq.) Scop.	A		1980	UK	1	0	Plantae	Tracheophyta	Magnoliopsida	Asterales	Asteraceae	1									1	1		1																			1
Cirsium helenioides	(L.) Hill	A		1745	SE	1	0	Plantae	Tracheophyta	Magnoliopsida	Asterales	Asteraceae	1			1							1
Cirsium hybridum	Koch ex DC.	A			DE	1	0	Plantae	Tracheophyta	Magnoliopsida	Asterales	Asteraceae																																					1
Cirsium oleraceum	(L.) Scop.	A		1769	SE	1	0	Plantae	Tracheophyta	Magnoliopsida	Asterales	Asteraceae	1									1	1									1
Cirsium palustre	(L.) Coss. ex Scop.	A		1950	IS	1	0	Plantae	Tracheophyta	Magnoliopsida	Asterales	Asteraceae	1																																1
Cirsium rivulare	(Jacq.) All.	A		1769	SE	1	0	Plantae	Tracheophyta	Magnoliopsida	Asterales	Asteraceae	1									1	1									1
Cirsium scabrum	(Poir.) Bonnet & Barratte	A		1977	FR	1	0	Plantae	Tracheophyta	Magnoliopsida	Asterales	Asteraceae	1																																1
Cirsium subalpinum	Gaudin.	A			BE	1	0	Plantae	Tracheophyta	Magnoliopsida	Asterales	Asteraceae	1																																1
Cirsium tuberosum	(L.) All.	A		1872	CZ	1	0	Plantae	Tracheophyta	Magnoliopsida	Asterales	Asteraceae	1									1	1		1																			1
Cistanche phelypaea	(L.) Cout.	A		1989	FR	1	0	Plantae	Tracheophyta	Magnoliopsida	Lamiales	Orobanchaceae	1																																				1
Cistus albidus	L.	A		1993	FR	1	0	Plantae	Tracheophyta	Magnoliopsida	Malvales	Cistaceae	1																																				1
Cistus ladanifer	L.	A		1937	CY	1	0	Plantae	Tracheophyta	Magnoliopsida	Malvales	Cistaceae	1									1	1
Cistus laurifolius	L.	A			FR	1	0	Plantae	Tracheophyta	Magnoliopsida	Malvales	Cistaceae	1																																				1
Cistus laurifolius subsp. atlanticus	(Pit.) Sennen & Mauricio	A		1835	FR	1	0	Plantae	Tracheophyta	Magnoliopsida	Malvales	Cistaceae																																					1
Cistus monspeliensis	L.	A		1800	AT	1	0	Plantae	Tracheophyta	Magnoliopsida	Malvales	Cistaceae	1																																				1
Cistus psilosepalus	Sweet	A		1956	PT	1	0	Plantae	Tracheophyta	Magnoliopsida	Malvales	Cistaceae	1																														1
Cistus salviifolius	L.	A		2002	PT	1	0	Plantae	Tracheophyta	Magnoliopsida	Malvales	Cistaceae	1																																				1
Citrullus colocynthis	(L.) Schrad.	A		1925	SE	1	0	Plantae	Tracheophyta	Magnoliopsida	Cucurbitales	Cucurbitaceae	1												1
Citrullus lanatus	(Thunb.) Matsum. & Nakai	A		1814	EE	1	0	Plantae	Tracheophyta	Magnoliopsida	Cucurbitales	Cucurbitaceae						1
Citrus × aurantium	L.	A		1800	AT	1	0	Plantae	Tracheophyta	Magnoliopsida	Sapindales	Rutaceae																																					1
Citrus limon	(L.) Osbeck	A		1975	DK	1	0	Plantae	Tracheophyta	Magnoliopsida	Sapindales	Rutaceae																																					1
Citrus medica	L.	A			FR	1	0	Plantae	Tracheophyta	Magnoliopsida	Sapindales	Rutaceae																																					1
Citrus reticulata	Blanco	A			FR	1	0	Plantae	Tracheophyta	Magnoliopsida	Sapindales	Rutaceae																																					1
Citrus sinensis	(L.) Osbeck	A		1975	DK	1	0	Plantae	Tracheophyta	Magnoliopsida	Sapindales	Rutaceae																																					1
Citrus trifoliata	L.	A			HU	1	0	Plantae	Tracheophyta	Magnoliopsida	Sapindales	Rutaceae										1	1
Cladanthus mixtus	(L.) Oberpr. & Vogt	A		1921	DK	1	0	Plantae	Tracheophyta	Magnoliopsida	Asterales	Asteraceae	1			1
Clarkia amoena	(Lehm.) A.Nelson & J.F.Macbr.	A		<1492	IE	1	0	Plantae	Tracheophyta	Magnoliopsida	Myrtales	Onagraceae				1							1
Clarkia amoena subsp. whitneyi	(A.Gray) H.F.Lewis & M.R.Lewis	A				1	0	Plantae	Tracheophyta	Magnoliopsida	Myrtales	Onagraceae			1							1	1
Clarkia pulchella	Pursh	A		1850	AT	1	0	Plantae	Tracheophyta	Magnoliopsida	Myrtales	Onagraceae				1
Clarkia purpurea subsp. quadrivulnera	(Douglas ex Lindl.) H.F.Lewis & M.R.Lewis	A		1894	BE	1	0	Plantae	Tracheophyta	Magnoliopsida	Myrtales	Onagraceae																				1
Clarkia unguiculata	Lindl.	A		<1492	CZ	1	0	Plantae	Tracheophyta	Magnoliopsida	Myrtales	Onagraceae				1
Claytonia perfoliata	Donn ex Willd.	A		1851	DE	1	0	Plantae	Tracheophyta	Magnoliopsida	Caryophyllales	Montiaceae										1	1
Claytonia sibirica	L.	A		1949	SE	1	0	Plantae	Tracheophyta	Magnoliopsida	Caryophyllales	Montiaceae										1	1
Clematis alpina	(L.) Mill.	A		2001	NO	1	0	Plantae	Tracheophyta	Magnoliopsida	Ranunculales	Ranunculaceae	1									1	1
Clematis alpina subsp. sibirica	(L.) Kuntze	A		1797	EE	1	0	Plantae	Tracheophyta	Magnoliopsida	Ranunculales	Ranunculaceae										1	1
Clematis flammula	L.	A		1869	BE	1	0	Plantae	Tracheophyta	Magnoliopsida	Ranunculales	Ranunculaceae	1									1	1
Clematis integrifolia	L.	A		1882	BE	1	0	Plantae	Tracheophyta	Magnoliopsida	Ranunculales	Ranunculaceae	1									1	1
Clematis jackmanii	T.Moore	A		1980	UA	1	0	Plantae	Tracheophyta	Magnoliopsida	Ranunculales	Ranunculaceae										1	1
Clematis montana	Buch.-Ham. ex DC.	A		1928	UK	1	0	Plantae	Tracheophyta	Magnoliopsida	Ranunculales	Ranunculaceae										1	1
Clematis orientalis	L.	A		<1492	IT	1	0	Plantae	Tracheophyta	Magnoliopsida	Ranunculales	Ranunculaceae	1			1							1
Clematis recta	L.	A		1834	BE	1	0	Plantae	Tracheophyta	Magnoliopsida	Ranunculales	Ranunculaceae	1									1	1
Clematis serratifolia	Rehder	A				1	0	Plantae	Tracheophyta	Magnoliopsida	Ranunculales	Ranunculaceae										1	1
Clematis tangutica	(Maxim.) Korsh.	A		1890	AT	1	0	Plantae	Tracheophyta	Magnoliopsida	Ranunculales	Ranunculaceae										1	1
Clematis vitalba	L.	A	HI	1803	EE	1	0	Plantae	Tracheophyta	Magnoliopsida	Ranunculales	Ranunculaceae	1										1
Clematis viticella	L.	A		1800	AT	1	0	Plantae	Tracheophyta	Magnoliopsida	Ranunculales	Ranunculaceae	1			1						1	1
Cleome houtteana	Schltdl.	A		2004	DK	1	0	Plantae	Tracheophyta	Magnoliopsida	Brassicales	Capparaceae																																					1
Cleome spinosa	Jacq.	A		1900	AT	1	0	Plantae	Tracheophyta	Magnoliopsida	Brassicales	Capparaceae																																					1
Cleome violacea	L.	A			ES	1	0	Plantae	Tracheophyta	Magnoliopsida	Brassicales	Capparaceae	1																																				1
Cleoserrata speciosa	(Raf.) Iltis	A			HU	1	0	Plantae	Tracheophyta	Magnoliopsida	Brassicales	Capparaceae										1	1
Clerodendrum trichotomum	Thunb.	A		2005	BE	1	0	Plantae	Tracheophyta	Magnoliopsida	Lamiales	Lamiaceae										1	1
Clethra alnifolia	L.	A		<1492	BE	1	0	Plantae	Tracheophyta	Magnoliopsida	Ericales	Clethraceae										1	1
Clethra arborea	Aiton	A		1965	PT	1	0	Plantae	Tracheophyta	Magnoliopsida	Ericales	Clethraceae	1													1
Clianthus puniceus	(G.Don) Lindl.	A		2002	PT	1	0	Plantae	Tracheophyta	Magnoliopsida	Fabales	Fabaceae																																					1
Clinopodium grandiflorum	(L.) Kuntze	A		1970	DK	1	0	Plantae	Tracheophyta	Magnoliopsida	Lamiales	Lamiaceae	1									1	1
Clinopodium menthifolium	(Host) Stace	A		1855	BE	1	0	Plantae	Tracheophyta	Magnoliopsida	Lamiales	Lamiaceae	1			1
Clinopodium nepeta subsp. glandulosum	(Req.) Govaerts	A		1948	CZ	1	0	Plantae	Tracheophyta	Magnoliopsida	Lamiales	Lamiaceae	1									1	1
Clinopodium vulgare	L.	A				1	0	Plantae	Tracheophyta	Magnoliopsida	Lamiales	Lamiaceae	1									1	1
Clivia miniata	(Lindl.) Bosse	A		2002	PT	1	0	Plantae	Tracheophyta	Magnoliopsida	Asparagales	Amaryllidaceae																																					1
Clivia nobilis	Lindl.	A		2002	PT	1	0	Plantae	Tracheophyta	Magnoliopsida	Asparagales	Amaryllidaceae											1
Clypeola jonthlaspi	L.	A		1994	RU	1	0	Plantae	Tracheophyta	Magnoliopsida	Brassicales	Brassicaceae	1																																				1
Clytostoma callistegioides	(Cham.) Baill.	A		2002	PT	1	0	Plantae	Tracheophyta	Magnoliopsida	Lamiales	Bignoniaceae																																					1
Cnidium silaifolium	(Jacq.) Simonk.	A		1868	CZ	1	0	Plantae	Tracheophyta	Magnoliopsida	Apiales	Apiaceae	1			1
Coccoloba uvifera	(L.) L.	A				1	0	Plantae	Tracheophyta	Magnoliopsida	Caryophyllales	Polygonaceae										1	1
Cochlearia glastifolia	L.	A		1964	FR	1	0	Plantae	Tracheophyta	Magnoliopsida	Brassicales	Brassicaceae	1																																				1
Cochlearia megalosperma	(Maire) Vogt	A		1996	UK	1	0	Plantae	Tracheophyta	Magnoliopsida	Brassicales	Brassicaceae	1																																				1
Cochlearia officinalis	L.	A		1658	SE	1	0	Plantae	Tracheophyta	Magnoliopsida	Brassicales	Brassicaceae	1									1	1									1											1
Coffea arabica	L.	A		1993	ES	1	0	Plantae	Tracheophyta	Magnoliopsida	Gentianales	Rubiaceae						1					1
Coincya monensis	(L.) Greuter & Burdet	A		1827	BE	1	0	Plantae	Tracheophyta	Magnoliopsida	Brassicales	Brassicaceae	1													1						1													1
Coincya monensis subsp. cheiranthos	(Vill.) C.Aedo Pérez, Leadlay & Muñoz Garm.	A		1852	UK	1	0	Plantae	Tracheophyta	Magnoliopsida	Brassicales	Brassicaceae	1																																				1
Coix lacryma-jobi	L.	A		1846	EL	1	0	Plantae	Tracheophyta	Magnoliopsida	Poales	Poaceae										1	1
Colchicum autumnale	L.	A		1816	SE	1	0	Plantae	Tracheophyta	Magnoliopsida	Liliales	Colchicaceae	1										1
Coleostephus myconis	(L.) Cass.	A		1870	NO	1	0	Plantae	Tracheophyta	Magnoliopsida	Asterales	Asteraceae	1			1							1
Collinsia heterophylla	Graham	A		1800	AT	1	0	Plantae	Tracheophyta	Magnoliopsida	Lamiales	Plantaginaceae				1
Collomia biflora	(Ruiz & Pav.) Brand	A		1869	NO	1	0	Plantae	Tracheophyta	Magnoliopsida	Ericales	Polemoniaceae																																					1
Collomia grandiflora	Douglas ex Lindl.	A		1900	DE	1	0	Plantae	Tracheophyta	Magnoliopsida	Ericales	Polemoniaceae										1	1
Collomia linearis	Nutt.	A		1885	NO	1	0	Plantae	Tracheophyta	Magnoliopsida	Ericales	Polemoniaceae																																					1
Colocasia esculenta	(L.) Schott	A	HI	2008	ES	1	1	Plantae	Tracheophyta	Magnoliopsida	Alismatales	Araceae				1
Colutea arborescens	L.	A		1900	UK	1	0	Plantae	Tracheophyta	Magnoliopsida	Fabales	Fabaceae	1									1	1
Colutea media	Willd.	A		<1492	UK	1	0	Plantae	Tracheophyta	Magnoliopsida	Fabales	Fabaceae										1	1
Colutea orientalis	Mill.	A		<1492	HU	1	0	Plantae	Tracheophyta	Magnoliopsida	Fabales	Fabaceae	1									1	1
Combretum indicum	(L.) DeFilipps	A				1	0	Plantae	Tracheophyta	Magnoliopsida	Myrtales	Combretaceae																																					1
Commelina benghalensis	L.	A	HI	1974	RU	1	0	Plantae	Tracheophyta	Magnoliopsida	Commelinales	Commelinaceae																				1
Commelina coelestis	Willd.	A			BE	1	0	Plantae	Tracheophyta	Magnoliopsida	Commelinales	Commelinaceae													1
Commelina communis	L.	A		1800	AT	1	0	Plantae	Tracheophyta	Magnoliopsida	Commelinales	Commelinaceae	1																																				1
Commelina diffusa	Burm.f.	A	HI	1997	BE	1	0	Plantae	Tracheophyta	Magnoliopsida	Commelinales	Commelinaceae				1
Commelina paludosa	Blume	A		1999	BE	1	0	Plantae	Tracheophyta	Magnoliopsida	Commelinales	Commelinaceae																				1
Commelina tuberosa	L.	A			AT	1	0	Plantae	Tracheophyta	Magnoliopsida	Commelinales	Commelinaceae																																					1
Comptonia peregrina	(L.) Coult.	A		1813	PL	1	0	Plantae	Tracheophyta	Magnoliopsida	Fagales	Myricaceae										1	1
Conium maculatum	L.	A		1749	SE	1	0	Plantae	Tracheophyta	Magnoliopsida	Apiales	Apiaceae	1			1						1	1																				1
Conopodium majus	(Gouan) Loret	A		1816	SE	1	0	Plantae	Tracheophyta	Magnoliopsida	Apiales	Apiaceae	1			1							1
Conringia austriaca	(Jacq.) Sweet	A		1893	BE	1	0	Plantae	Tracheophyta	Magnoliopsida	Brassicales	Brassicaceae	1															1				1
Conringia orientalis	(L.) Dumort.	A		1778	UK	1	0	Plantae	Tracheophyta	Magnoliopsida	Brassicales	Brassicaceae	1															1																1
Conringia planisiliqua	Fisch. & C.A.Mey.	A		2002	SE	1	0	Plantae	Tracheophyta	Magnoliopsida	Brassicales	Brassicaceae	1															1				1
Consolida ajacis	(L.) Schur	A		1700	AT	1	0	Plantae	Tracheophyta	Magnoliopsida	Ranunculales	Ranunculaceae	1			1						1	1																							1
Consolida orientalis	(J.Gay) Schrödinger	A		<1492	IT	1	0	Plantae	Tracheophyta	Magnoliopsida	Ranunculales	Ranunculaceae																	1
Consolida regalis subsp. paniculata	(Host) Soó	A		1967	AT	1	0	Plantae	Tracheophyta	Magnoliopsida	Ranunculales	Ranunculaceae	1									1	1
Consolida regalis subsp. regalis	Gray	A		1804	PT	1	0	Plantae	Tracheophyta	Magnoliopsida	Ranunculales	Ranunculaceae	1									1	1
Consolida uechtritziana	(Pančić ex Huth) Soó	A		<1492	HU	1	0	Plantae	Tracheophyta	Magnoliopsida	Ranunculales	Ranunculaceae	1									1	1
Convallaria majalis	L.	A		<1492	IE	1	0	Plantae	Tracheophyta	Magnoliopsida	Asparagales	Asparagaceae	1										1
Convolvulus arvensis	L.	A	HI	1540	DK	1	0	Plantae	Tracheophyta	Magnoliopsida	Solanales	Convolvulaceae	1																						1										1
Convolvulus betonicifolius	Mill.	A		1977	DK	1	0	Plantae	Tracheophyta	Magnoliopsida	Solanales	Convolvulaceae	1																																				1
Convolvulus elegantissimus	Mill.	A				1	0	Plantae	Tracheophyta	Magnoliopsida	Solanales	Convolvulaceae	1																																				1
Convolvulus farinosus	L.	A		1913	PT	1	0	Plantae	Tracheophyta	Magnoliopsida	Solanales	Convolvulaceae				1
Convolvulus persicus	L.	A				1	0	Plantae	Tracheophyta	Magnoliopsida	Solanales	Convolvulaceae	1																																				1
Convolvulus sabatius	Viv.	A		1937	DK	1	0	Plantae	Tracheophyta	Magnoliopsida	Solanales	Convolvulaceae	1									1	1
Convolvulus tricolor	L.	A		1872	PT	1	0	Plantae	Tracheophyta	Magnoliopsida	Solanales	Convolvulaceae	1															1				1
Conyza pampeana	(Parodi) Cabrera	A		1911	BE	1	0	Plantae	Tracheophyta	Magnoliopsida	Asterales	Asteraceae																	1			1
Coprosma repens	A.Rich.	A		2002	PT	1	0	Plantae	Tracheophyta	Magnoliopsida	Gentianales	Rubiaceae																																					1
Corchorus depressus	(L.) Stocks	A			TR	1	0	Plantae	Tracheophyta	Magnoliopsida	Malvales	Malvaceae											1
Corchorus olitorius	L.	A		1571	CY	1	0	Plantae	Tracheophyta	Magnoliopsida	Malvales	Malvaceae						1
Cordia myxa	L.	A		1788	CY	1	0	Plantae	Tracheophyta	Magnoliopsida	Boraginales	Boraginaceae										1	1
Cordyline australis	(G.Forst.) Endl.	A		<1492	UK	1	0	Plantae	Tracheophyta	Magnoliopsida	Asparagales	Asparagaceae											1		1
Cordylocarpus muricatus	Desf.	A		1950	BE	1	0	Plantae	Tracheophyta	Magnoliopsida	Brassicales	Brassicaceae																	1
Corema album	(L.) D.Don	A				1	0	Plantae	Tracheophyta	Magnoliopsida	Ericales	Ericaceae	1									1	1
Coreopsis atkinsiana	Douglas ex Lindl.	A		1992	RU	1	0	Plantae	Tracheophyta	Magnoliopsida	Asterales	Asteraceae														1
Coreopsis grandiflora	Hogg ex Sweet	A		1885	AT	1	0	Plantae	Tracheophyta	Magnoliopsida	Asterales	Asteraceae				1
Coreopsis lanceolata	L.	A		1885	AT	1	0	Plantae	Tracheophyta	Magnoliopsida	Asterales	Asteraceae				1							1
Coreopsis tinctoria	Nutt.	A		1855	AT	1	0	Plantae	Tracheophyta	Magnoliopsida	Asterales	Asteraceae				1							1						1			1
Coreopsis verticillata	L.	A		1935	NO	1	0	Plantae	Tracheophyta	Magnoliopsida	Asterales	Asteraceae										1	1
Coriandrum sativum	L.	A		1803	EE	1	0	Plantae	Tracheophyta	Magnoliopsida	Apiales	Apiaceae	1					1				1
Coriaria myrtifolia	L.	A		1944	PT	1	0	Plantae	Tracheophyta	Magnoliopsida	Cucurbitales	Coriariaceae	1																																				1
Coriaria nepalensis	Wall.	A		2007	PT	1	0	Plantae	Tracheophyta	Magnoliopsida	Cucurbitales	Coriariaceae																																					1
Corispermum algidum	Iljin	A		1977	LV	1	0	Plantae	Tracheophyta	Magnoliopsida	Caryophyllales	Amaranthaceae	1																			1
Corispermum americanum var. rydbergii	Mosyakin	A				1	0	Plantae	Tracheophyta	Magnoliopsida	Caryophyllales	Amaranthaceae																																					1
Corispermum declinatum	Steph. ex Iljin	A		1896	LV	1	0	Plantae	Tracheophyta	Magnoliopsida	Caryophyllales	Amaranthaceae				1																1
Corispermum elongatum	Bunge ex Maxim.	A		1917	RU	1	0	Plantae	Tracheophyta	Magnoliopsida	Caryophyllales	Amaranthaceae																																					1
Corispermum intermedium	Schweigg.	A		1847	EE	1	0	Plantae	Tracheophyta	Magnoliopsida	Caryophyllales	Amaranthaceae	1																																				1
Corispermum marschallii	Steven	A		1821	NL	1	0	Plantae	Tracheophyta	Magnoliopsida	Caryophyllales	Amaranthaceae	1			1
Corispermum nitidum	Kit.	A				1	0	Plantae	Tracheophyta	Magnoliopsida	Caryophyllales	Amaranthaceae	1																																				1
Corispermum pallasii	Steven	A		1917	BE	1	0	Plantae	Tracheophyta	Magnoliopsida	Caryophyllales	Amaranthaceae				1
Corispermum pallasii subsp. membranaceum	(Bisch. ex Shnittspalm) Tzvelev	A				1	0	Plantae	Tracheophyta	Magnoliopsida	Caryophyllales	Amaranthaceae																																					1
Corispermum redowskii	Fisch.	A		1945	UA	1	0	Plantae	Tracheophyta	Magnoliopsida	Caryophyllales	Amaranthaceae				1
Cornucopiae cucullatum	L.	A				1	0	Plantae	Tracheophyta	Magnoliopsida	Poales	Poaceae	1																																				1
Cornus alba	L.	A		1700	AT	1	0	Plantae	Tracheophyta	Magnoliopsida	Cornales	Cornaceae																																					1
Cornus canadensis	L.	A		1901	EE	1	0	Plantae	Tracheophyta	Magnoliopsida	Cornales	Cornaceae										1	1
Cornus capitata	Wall.	A		1989	PT	1	0	Plantae	Tracheophyta	Magnoliopsida	Cornales	Cornaceae										1	1
Cornus mas	L.	A		1986	NO	1	0	Plantae	Tracheophyta	Magnoliopsida	Cornales	Cornaceae	1																																				1
Cornus sanguinea subsp. australis	(C.A.Mey.) Jáv.	A		1700	AT	1	0	Plantae	Tracheophyta	Magnoliopsida	Cornales	Cornaceae	1																																				1
Cornus sericea	L.	A	HI	1850	AT	1	0	Plantae	Tracheophyta	Magnoliopsida	Cornales	Cornaceae										1	1
Coronilla scorpioides	(L.) Koch	A		<1492	CZ	1	0	Plantae	Tracheophyta	Magnoliopsida	Fabales	Fabaceae	1																1
Coronilla valentina	L.	A		1894	PT	1	0	Plantae	Tracheophyta	Magnoliopsida	Fabales	Fabaceae	1										1
Coronilla valentina subsp. glauca	(L.) Batt.	A		1985	FR	1	0	Plantae	Tracheophyta	Magnoliopsida	Fabales	Fabaceae	1									1
Correa backhouseana	Hook.	A		1850	UK	1	0	Plantae	Tracheophyta	Magnoliopsida	Fabales	Fabaceae											1
Corrigiola litoralis	L.	A		1868	NO	1	0	Plantae	Tracheophyta	Magnoliopsida	Caryophyllales	Caryophyllaceae	1									1	1
Corrigiola litoralis subsp. telephiifolia	(Pourr.) Briq.	A		1933	DK	1	0	Plantae	Tracheophyta	Magnoliopsida	Caryophyllales	Caryophyllaceae	1									1	1
Cortaderia jubata	(Lemoine ex Carrière) Stapf	A	HI	1898	FR	1	0	Plantae	Tracheophyta	Magnoliopsida	Poales	Poaceae											1
Cortaderia selloana	(Schult. & Schult.f.) Asch. & Graebn.	A	HI	1775	UK	1	0	Plantae	Tracheophyta	Magnoliopsida	Poales	Poaceae											1
Corydalis angustifolia	(M.Bieb.) DC.	A		1990	NO	1	0	Plantae	Tracheophyta	Magnoliopsida	Ranunculales	Papaveraceae	1																																				1
Corydalis aurea	Willd.	A		1891	NO	1	0	Plantae	Tracheophyta	Magnoliopsida	Ranunculales	Papaveraceae																																					1
Corydalis bracteata	(Steph. ex Willd.) Pers.	A		2003	NO	1	0	Plantae	Tracheophyta	Magnoliopsida	Ranunculales	Papaveraceae											1												1										1
Corydalis capnoides	(L.) Pers.	A		1803	EE	1	0	Plantae	Tracheophyta	Magnoliopsida	Ranunculales	Papaveraceae	1																																				1
Corydalis cava	(L.) Schweigg. & Körte	A		<1492	SE	1	0	Plantae	Tracheophyta	Magnoliopsida	Ranunculales	Papaveraceae	1																						1										1
Corydalis cheilanthifolia	Hemsl.	A		1918	BE	1	0	Plantae	Tracheophyta	Magnoliopsida	Ranunculales	Papaveraceae										1	1
Corydalis nobilis	(L.) Pers.	A		1700	SE	1	0	Plantae	Tracheophyta	Magnoliopsida	Ranunculales	Papaveraceae											1												1										1
Corydalis ophiocarpa	Hook.f. & Thomson	A		1963	DK	1	0	Plantae	Tracheophyta	Magnoliopsida	Ranunculales	Papaveraceae											1												1										1
Corydalis solida	(L.) Clairv.	A		1745	SE	1	0	Plantae	Tracheophyta	Magnoliopsida	Ranunculales	Papaveraceae	1										1												1										1
Corylus avellana	L.	A		1977	MT	1	0	Plantae	Tracheophyta	Magnoliopsida	Fagales	Betulaceae	1					1				1	1
Corylus avellana × C. maxima	Corylus avellana L. × C. maxima Mill.	A			UK	1	0	Plantae	Tracheophyta	Magnoliopsida	Fagales	Betulaceae										1	1
Corylus avellana var. pontica	(K.Koch) H.J.P.Winkl.	A			EL	1	0	Plantae	Tracheophyta	Magnoliopsida	Fagales	Betulaceae										1	1
Corylus colurna	L.	A		1900	AT	1	0	Plantae	Tracheophyta	Magnoliopsida	Fagales	Betulaceae	1																																				1
Corylus maxima	Mill.	A		1975	UK	1	0	Plantae	Tracheophyta	Magnoliopsida	Fagales	Betulaceae	1	1				1				1	1
Corymbia ficifolia	(F.Muell.) K.D.Hill & L.A.S.Johnson	A		2002	PT	1	0	Plantae	Tracheophyta	Magnoliopsida	Myrtales	Myrtaceae										1	1
Corynephorus canescens	(L.) P.Beauv.	A		1805	EE	1	0	Plantae	Tracheophyta	Magnoliopsida	Poales	Poaceae	1																																				1
Corynephorus divaricatus	(Pourr.) Breistr.	A				1	0	Plantae	Tracheophyta	Magnoliopsida	Poales	Poaceae	1																																				1
Corynocarpus laevigatus	J.R.Forst. & G.Forst.	A				1	0	Plantae	Tracheophyta	Magnoliopsida	Cucurbitales	Corynocarpaceae										1	1
Cosmos bipinnatus	Cav.	A		1807	EE	1	0	Plantae	Tracheophyta	Magnoliopsida	Asterales	Asteraceae			1							1	1
Cota altissima	(L.) J.Gay	A		1869	BE	1	0	Plantae	Tracheophyta	Magnoliopsida	Asterales	Asteraceae	1															1	1
Cota austriaca	(Jacq.) Sch.Bip.	A		1850	NO	1	0	Plantae	Tracheophyta	Magnoliopsida	Asterales	Asteraceae	1									1	1					1																1
Cota segetalis	(Ten.) Holub	A		1880	AT	1	0	Plantae	Tracheophyta	Magnoliopsida	Asterales	Asteraceae	1																						1										1
Cota tinctoria	(L.) J.Gay	A		1658	SE	1	0	Plantae	Tracheophyta	Magnoliopsida	Asterales	Asteraceae	1									1	1									1
Cota triumfetti	(L.) J.Gay	A		1970	HU	1	0	Plantae	Tracheophyta	Magnoliopsida	Asterales	Asteraceae	1																																1
Cotinus coggygria	Scop.	A		1700	DE	1	0	Plantae	Tracheophyta	Magnoliopsida	Sapindales	Anacardiaceae	1									1	1																						1
Cotoneaster × suecicus	G.Klotz	A		1984	UK	1	0	Plantae	Tracheophyta	Magnoliopsida	Rosales	Rosaceae										1	1
Cotoneaster × watereri	Exell	A		1968	UK	1	0	Plantae	Tracheophyta	Magnoliopsida	Rosales	Rosaceae										1	1
Cotoneaster acuminatus	Wall. ex Lindl.	A		<1492	DE	1	0	Plantae	Tracheophyta	Magnoliopsida	Rosales	Rosaceae										1	1
Cotoneaster acutifolius	Turcz.	A			DE	1	0	Plantae	Tracheophyta	Magnoliopsida	Rosales	Rosaceae										1	1
Cotoneaster adpressus	Bois	A		1984	UK	1	0	Plantae	Tracheophyta	Magnoliopsida	Rosales	Rosaceae										1	1
Cotoneaster affinis	Lindl.	A		1971	UK	1	0	Plantae	Tracheophyta	Magnoliopsida	Rosales	Rosaceae										1	1
Cotoneaster apiculatus	Rehder & E.H.Wilson	A		1999	UK	1	0	Plantae	Tracheophyta	Magnoliopsida	Rosales	Rosaceae										1	1
Cotoneaster ascendens	Flinck & B.Hylm”	A		1962	SE	1	0	Plantae	Tracheophyta	Magnoliopsida	Rosales	Rosaceae										1	1
Cotoneaster astrophoros	J.Fryer & E.C.Nelson	A		<1492	UK	1	0	Plantae	Tracheophyta	Magnoliopsida	Rosales	Rosaceae										1	1
Cotoneaster atropurpureus	Flinck & B.Hylm”	A		1995	SE	1	0	Plantae	Tracheophyta	Magnoliopsida	Rosales	Rosaceae										1	1
Cotoneaster bacillaris	Wall. ex Lindl.	A		1923	UK	1	0	Plantae	Tracheophyta	Magnoliopsida	Rosales	Rosaceae										1	1
Cotoneaster boisianus	G.Klotz	A		1995	UK	1	0	Plantae	Tracheophyta	Magnoliopsida	Rosales	Rosaceae										1	1
Cotoneaster bullatus	Bois	A		1938	NO	1	0	Plantae	Tracheophyta	Magnoliopsida	Rosales	Rosaceae			1							1	1
Cotoneaster cambricus	J.Fryer & B.Hylm”	A		1825	UK	1	0	Plantae	Tracheophyta	Magnoliopsida	Rosales	Rosaceae	1									1	1
Cotoneaster cashmiriensis	G.Klotz	A		<1492	UK	1	0	Plantae	Tracheophyta	Magnoliopsida	Rosales	Rosaceae										1	1
Cotoneaster cochleatus	(Franch.) G.Klotz	A		1980	UK	1	0	Plantae	Tracheophyta	Magnoliopsida	Rosales	Rosaceae										1	1
Cotoneaster congestus	Baker	A		1988	UK	1	0	Plantae	Tracheophyta	Magnoliopsida	Rosales	Rosaceae										1	1
Cotoneaster conspicuus	J.B.Comber ex C.Marquand	A		1984	UK	1	0	Plantae	Tracheophyta	Magnoliopsida	Rosales	Rosaceae			1							1	1
Cotoneaster cooperi	C.Marquand	A			UK	1	0	Plantae	Tracheophyta	Magnoliopsida	Rosales	Rosaceae										1	1
Cotoneaster dammeri	C.K.Schneid.	A		1976	UK	1	0	Plantae	Tracheophyta	Magnoliopsida	Rosales	Rosaceae										1	1
Cotoneaster dammeri × C. salicifolius	Cotoneaster dammeri C.K.Schneid. × C. salicifolius Franch.	A		1984	UK	1	0	Plantae	Tracheophyta	Magnoliopsida	Rosales	Rosaceae										1	1
Cotoneaster dielsianus	E.Pritz.	A		1965	UK	1	0	Plantae	Tracheophyta	Magnoliopsida	Rosales	Rosaceae										1	1
Cotoneaster divaricatus	Rehder & E.H.Wilson	A		1929	NO	1	0	Plantae	Tracheophyta	Magnoliopsida	Rosales	Rosaceae			1							1	1
Cotoneaster ellipticus	(Lindl.) Loudon	A		1959	UK	1	0	Plantae	Tracheophyta	Magnoliopsida	Rosales	Rosaceae										1	1
Cotoneaster fangianus	T.T.Yu	A		1994	UK	1	0	Plantae	Tracheophyta	Magnoliopsida	Rosales	Rosaceae										1	1
Cotoneaster foveolatus	Rehder & E.H.Wilson	A		1970	NO	1	0	Plantae	Tracheophyta	Magnoliopsida	Rosales	Rosaceae									1	1	1
Cotoneaster franchetii	Bois	A		1950	AT	1	0	Plantae	Tracheophyta	Magnoliopsida	Rosales	Rosaceae			1							1	1
Cotoneaster frigidus	Wall. ex Lindl.	A		1918	UK	1	0	Plantae	Tracheophyta	Magnoliopsida	Rosales	Rosaceae										1	1
Cotoneaster henryanus	(C.K.Schneid.) Rehder & E.H.Wilson	A			UK	1	0	Plantae	Tracheophyta	Magnoliopsida	Rosales	Rosaceae										1	1
Cotoneaster hjelmqvistii	Flinck & B.Hylm”	A		1969	NO	1	0	Plantae	Tracheophyta	Magnoliopsida	Rosales	Rosaceae										1	1
Cotoneaster horizontalis	Decne.	A		1935	AT	1	0	Plantae	Tracheophyta	Magnoliopsida	Rosales	Rosaceae										1	1
Cotoneaster hsingshangensis	J.Fryer & B.Hylm”	A		1986	UK	1	0	Plantae	Tracheophyta	Magnoliopsida	Rosales	Rosaceae										1	1
Cotoneaster hummelii	J.Fryer & B.Hylm”	A		1987	UK	1	0	Plantae	Tracheophyta	Magnoliopsida	Rosales	Rosaceae										1	1
Cotoneaster hylmoei	Flinck & J.Fryer	A		<1492	IE	1	0	Plantae	Tracheophyta	Magnoliopsida	Rosales	Rosaceae										1	1
Cotoneaster ignotus	G.Klotz	A		1983	UK	1	0	Plantae	Tracheophyta	Magnoliopsida	Rosales	Rosaceae										1	1
Cotoneaster insculptus	Diels	A		<1492	UK	1	0	Plantae	Tracheophyta	Magnoliopsida	Rosales	Rosaceae										1	1
Cotoneaster insignis	Pojark.	A		1998	SE	1	0	Plantae	Tracheophyta	Magnoliopsida	Rosales	Rosaceae										1	1
Cotoneaster integerrimus	Medik.	A		1797	EE	1	0	Plantae	Tracheophyta	Magnoliopsida	Rosales	Rosaceae	1									1	1
Cotoneaster integrifolius	(Roxb.) G.Klotz	A		1957	UK	1	0	Plantae	Tracheophyta	Magnoliopsida	Rosales	Rosaceae										1	1
Cotoneaster lacteus	W.W.Sm.	A		1976	UK	1	0	Plantae	Tracheophyta	Magnoliopsida	Rosales	Rosaceae										1	1
Cotoneaster laetevirens	(Rehder & E.H.Wilson) G.Klotz	A		1983	UK	1	0	Plantae	Tracheophyta	Magnoliopsida	Rosales	Rosaceae									1	1	1
Cotoneaster latifolius	J.Fryer & B.Hylm”	A		1991	NO	1	0	Plantae	Tracheophyta	Magnoliopsida	Rosales	Rosaceae									1	1	1
Cotoneaster linearifolius	(G.Klotz) G.Klotz	A		1936	UK	1	0	Plantae	Tracheophyta	Magnoliopsida	Rosales	Rosaceae										1	1
Cotoneaster lucidus	Schltdl.	A		1797	EE	1	0	Plantae	Tracheophyta	Magnoliopsida	Rosales	Rosaceae			1							1	1
Cotoneaster mairei	H.L‚v.	A		1978	UK	1	0	Plantae	Tracheophyta	Magnoliopsida	Rosales	Rosaceae										1	1
Cotoneaster marginatus	(Lindl. ex Loudon) Schltdl.	A		1923	UK	1	0	Plantae	Tracheophyta	Magnoliopsida	Rosales	Rosaceae										1	1
Cotoneaster melanocarpus	Fisch. ex A.Blytt	A		1900	AT	1	0	Plantae	Tracheophyta	Magnoliopsida	Rosales	Rosaceae	1		1							1	1
Cotoneaster microphyllus	Wall. ex Lindl.	A		1890	UK	1	0	Plantae	Tracheophyta	Magnoliopsida	Rosales	Rosaceae										1	1
Cotoneaster monopyrenus	(W.W.Sm.) Flinck & B.Hylm”	A		1981	UK	1	0	Plantae	Tracheophyta	Magnoliopsida	Rosales	Rosaceae										1	1
Cotoneaster moupinensis	Franch.	A		1966	UK	1	0	Plantae	Tracheophyta	Magnoliopsida	Rosales	Rosaceae										1	1
Cotoneaster mucronatus	Franch.	A		<1492	UK	1	0	Plantae	Tracheophyta	Magnoliopsida	Rosales	Rosaceae										1	1
Cotoneaster multiflorus	Bunge	A		1950	AT	1	0	Plantae	Tracheophyta	Magnoliopsida	Rosales	Rosaceae	1		1							1	1
Cotoneaster nanshan	A.Vilm. ex Millet	A		1985	UK	1	0	Plantae	Tracheophyta	Magnoliopsida	Rosales	Rosaceae										1	1
Cotoneaster nebrodensis	(Guss.) K.Koch	A		1926	NO	1	0	Plantae	Tracheophyta	Magnoliopsida	Rosales	Rosaceae	1								1	1	1
Cotoneaster nitens	Rehder & E.H.Wilson	A		1982	UK	1	0	Plantae	Tracheophyta	Magnoliopsida	Rosales	Rosaceae										1	1
Cotoneaster nitidus	Jacques	A		1985	UK	1	0	Plantae	Tracheophyta	Magnoliopsida	Rosales	Rosaceae										1	1
Cotoneaster obscurus	Rehder & E.H.Wilson	A		1994	UK	1	0	Plantae	Tracheophyta	Magnoliopsida	Rosales	Rosaceae										1	1
Cotoneaster obtusus	Wall. ex Lindl.	A		1987	UK	1	0	Plantae	Tracheophyta	Magnoliopsida	Rosales	Rosaceae										1	1
Cotoneaster pannosus	Franch.	A		1984	UK	1	0	Plantae	Tracheophyta	Magnoliopsida	Rosales	Rosaceae										1	1
Cotoneaster prostratus	Baker	A		1989	UK	1	0	Plantae	Tracheophyta	Magnoliopsida	Rosales	Rosaceae										1	1
Cotoneaster przewalskii	Pojark.	A		1993	SE	1	0	Plantae	Tracheophyta	Magnoliopsida	Rosales	Rosaceae									1	1	1
Cotoneaster pseudoambiguus	J.Fryer & B.Hylm”	A		1990	UK	1	0	Plantae	Tracheophyta	Magnoliopsida	Rosales	Rosaceae										1	1
Cotoneaster radicans	(Dammer ex C.K.Schneid.) G.Klotz	A				1	0	Plantae	Tracheophyta	Magnoliopsida	Rosales	Rosaceae										1	1
Cotoneaster rehderi	Pojark.	A		1986	UK	1	0	Plantae	Tracheophyta	Magnoliopsida	Rosales	Rosaceae										1	1
Cotoneaster roseus	Edgew.	A		<1492	DE	1	0	Plantae	Tracheophyta	Magnoliopsida	Rosales	Rosaceae										1	1
Cotoneaster rotundifolius	Wall. ex Lindl.	A		1939	NO	1	0	Plantae	Tracheophyta	Magnoliopsida	Rosales	Rosaceae										1	1
Cotoneaster salicifolius	Franch.	A		1966	UK	1	0	Plantae	Tracheophyta	Magnoliopsida	Rosales	Rosaceae										1	1
Cotoneaster sherriffii	G.Klotz	A		1985	UK	1	0	Plantae	Tracheophyta	Magnoliopsida	Rosales	Rosaceae										1	1
Cotoneaster simonsii	hort. ex Baker	A		1910	UK	1	0	Plantae	Tracheophyta	Magnoliopsida	Rosales	Rosaceae										1	1
Cotoneaster splendens	Flinck & B.Hylm”	A		1981	UK	1	0	Plantae	Tracheophyta	Magnoliopsida	Rosales	Rosaceae										1	1
Cotoneaster sternianus	(Turrill) Boom	A		1981	UK	1	0	Plantae	Tracheophyta	Magnoliopsida	Rosales	Rosaceae										1	1
Cotoneaster tengyuehensis	J.Fryer & B.Hylm”	A		1990	UK	1	0	Plantae	Tracheophyta	Magnoliopsida	Rosales	Rosaceae										1	1
Cotoneaster tomentellus	Pojark.	A		1993	UK	1	0	Plantae	Tracheophyta	Magnoliopsida	Rosales	Rosaceae										1	1
Cotoneaster transens	G.Klotz	A		1971	UK	1	0	Plantae	Tracheophyta	Magnoliopsida	Rosales	Rosaceae									1	1	1
Cotoneaster villosulus	(Rehder & E.H.Wilson) Flinck & B.Hylm”	A		1948	NO	1	0	Plantae	Tracheophyta	Magnoliopsida	Rosales	Rosaceae										1	1
Cotoneaster vilmorinianus	G.Klotz	A		1978	UK	1	0	Plantae	Tracheophyta	Magnoliopsida	Rosales	Rosaceae										1	1
Cotoneaster wardii	W.W.Sm.	A		1984	UK	1	0	Plantae	Tracheophyta	Magnoliopsida	Rosales	Rosaceae										1	1
Cotoneaster zabelii	C.K.Schneid.	A		1979	UK	1	0	Plantae	Tracheophyta	Magnoliopsida	Rosales	Rosaceae										1	1
Cotula anthemoides	L.	A		1896	BE	1	0	Plantae	Tracheophyta	Magnoliopsida	Asterales	Asteraceae																																1
Cotula australis	(Sieber ex Spreng.) Hook.f.	A		1893	BE	1	0	Plantae	Tracheophyta	Magnoliopsida	Asterales	Asteraceae																	1			1											1
Cotula coronopifolia	L.	A		1700	SE	1	1	Plantae	Tracheophyta	Magnoliopsida	Asterales	Asteraceae											1						1
Cotula mexicana	(DC.) Cabrera	A			ES	1	0	Plantae	Tracheophyta	Magnoliopsida	Asterales	Asteraceae																				1													1
Cotula squalida	(Hook.f.) Hook.f.	A		1913	UK	1	0	Plantae	Tracheophyta	Magnoliopsida	Asterales	Asteraceae										1	1
Cotula turbinata	L.	A		1947	BE	1	0	Plantae	Tracheophyta	Magnoliopsida	Asterales	Asteraceae																	1
Cotyledon orbiculata var. oblonga	(Haw.) DC.	A			ES	1	0	Plantae	Tracheophyta	Magnoliopsida	Saxifragales	Crassulaceae											1
Cotyledon orbiculata var. orbiculata	L.	A		<1492	IT	1	0	Plantae	Tracheophyta	Magnoliopsida	Saxifragales	Crassulaceae											1
Cousinia tenella	Fisch. & C.A.Mey.	A		1962	LV	1	0	Plantae	Tracheophyta	Magnoliopsida	Asterales	Asteraceae	1																			1
Crambe cordifolia	Steven	A		1966	UK	1	0	Plantae	Tracheophyta	Magnoliopsida	Brassicales	Brassicaceae										1	1
Crambe hispanica	L.	A		1965	DK	1	0	Plantae	Tracheophyta	Magnoliopsida	Brassicales	Brassicaceae	1													1						1													1
Crambe hispanica subsp. abyssinica	(Hochst. ex R.E.Fr.) Prina	A		1965	CZ	1	0	Plantae	Tracheophyta	Magnoliopsida	Brassicales	Brassicaceae						1				1
Crambe koktebelica	(Junge) N.Busch	A		1971	AT	1	0	Plantae	Tracheophyta	Magnoliopsida	Brassicales	Brassicaceae	1																																				1
Crambe maritima	L.	A		2002	CZ	1	0	Plantae	Tracheophyta	Magnoliopsida	Brassicales	Brassicaceae	1													1																			1
Crambe orientalis	L.	A		1885	AT	1	0	Plantae	Tracheophyta	Magnoliopsida	Brassicales	Brassicaceae	1																																				1
Crassocephalum crepidioides	(Benth.) S.Moore	A	HI	1980	TR	1	0	Plantae	Tracheophyta	Magnoliopsida	Asterales	Asteraceae																															1
Crassula aquatica	(L.) Schönland	A		1954	PT	1	1	Plantae	Tracheophyta	Magnoliopsida	Saxifragales	Crassulaceae	1							1		1	1
Crassula arborescens	(Mill.) Willd.	A			ES	1	0	Plantae	Tracheophyta	Magnoliopsida	Saxifragales	Crassulaceae											1
Crassula campestris	(Eckl. & Zeyh.) Endl.	A		<1492	IT	1	0	Plantae	Tracheophyta	Magnoliopsida	Saxifragales	Crassulaceae																																					1
Crassula decumbens	Thunb.	A		1904	BE	1	0	Plantae	Tracheophyta	Magnoliopsida	Saxifragales	Crassulaceae															1		1
Crassula helmsii	(Kirk) Cockayne	A		1956	UK	1	1	Plantae	Tracheophyta	Magnoliopsida	Saxifragales	Crassulaceae								1			1
Crassula multicava	Lem.	A		1800	ES	1	0	Plantae	Tracheophyta	Magnoliopsida	Saxifragales	Crassulaceae											1
Crassula muscosa	L.	A		<1492	IT	1	0	Plantae	Tracheophyta	Magnoliopsida	Saxifragales	Crassulaceae											1
Crassula ovata	(Mill.) Druce	A		1501	IT	1	0	Plantae	Tracheophyta	Magnoliopsida	Saxifragales	Crassulaceae											1
Crassula peduncularis	(Sm.) F.Meigen	A		1984	BE	1	1	Plantae	Tracheophyta	Magnoliopsida	Saxifragales	Crassulaceae				1													1
Crassula perfoliata var. falcata	(J.C.Wendl.) Toelken	A			ES	1	0	Plantae	Tracheophyta	Magnoliopsida	Saxifragales	Crassulaceae											1
Crassula perforata	Thunb.	A			IE	1	0	Plantae	Tracheophyta	Magnoliopsida	Saxifragales	Crassulaceae											1
Crassula pubescens	Thunb.	A		1970	UK	1	0	Plantae	Tracheophyta	Magnoliopsida	Saxifragales	Crassulaceae											1
Crassula rupestris	L.f.	A			ES	1	0	Plantae	Tracheophyta	Magnoliopsida	Saxifragales	Crassulaceae											1
Crassula tetragona	L.	A		1970	PT	1	0	Plantae	Tracheophyta	Magnoliopsida	Saxifragales	Crassulaceae											1
Crassula tillaea	Lest.-Garl.	A		1838	PT	1	0	Plantae	Tracheophyta	Magnoliopsida	Saxifragales	Crassulaceae	1																																				1
Crassula vaillantii	(Willd.) Roth	A		2010	PT	1	1	Plantae	Tracheophyta	Magnoliopsida	Saxifragales	Crassulaceae	1																																				1
Crataegus × media	Bechst.	A				1	0	Plantae	Tracheophyta	Magnoliopsida	Rosales	Rosaceae											1
Crataegus × sinaica	Boiss.	A			FR	1	0	Plantae	Tracheophyta	Magnoliopsida	Rosales	Rosaceae										1
Crataegus × uhrovae	So¢	A				1	0	Plantae	Tracheophyta	Magnoliopsida	Rosales	Rosaceae											1
Crataegus azarolus	L.	A		<1492	IT	1	0	Plantae	Tracheophyta	Magnoliopsida	Rosales	Rosaceae	1									1	1
Crataegus chlorosarca	Maxim.	A		1996	RU	1	0	Plantae	Tracheophyta	Magnoliopsida	Rosales	Rosaceae										1
Crataegus chrysocarpa	Ashe	A				1	0	Plantae	Tracheophyta	Magnoliopsida	Rosales	Rosaceae										1	1
Crataegus coccinioides	Ashe	A		1970	UK	1	0	Plantae	Tracheophyta	Magnoliopsida	Rosales	Rosaceae										1	1
Crataegus crus-galli	L.	A		1900	CZ	1	0	Plantae	Tracheophyta	Magnoliopsida	Rosales	Rosaceae										1	1
Crataegus dahurica	Koehne ex C.K.Schneid.	A		1887	RU	1	0	Plantae	Tracheophyta	Magnoliopsida	Rosales	Rosaceae										1	1
Crataegus douglasii	Lindl.	A		1865	EE	1	0	Plantae	Tracheophyta	Magnoliopsida	Rosales	Rosaceae											1
Crataegus flabellata	(Bosc ex Spach) K.Koch	A		<1492	HU	1	0	Plantae	Tracheophyta	Magnoliopsida	Rosales	Rosaceae											1
Crataegus heterophylla	Flüggé	A		1930	UK	1	0	Plantae	Tracheophyta	Magnoliopsida	Rosales	Rosaceae										1	1
Crataegus heterophylla × C. monogyna	Crataegus heterophylla Flüggé × C. monogyna Jacq.	A			UK	1	0	Plantae	Tracheophyta	Magnoliopsida	Rosales	Rosaceae										1	1
Crataegus intricata	Lange	A		1941	NO	1	0	Plantae	Tracheophyta	Magnoliopsida	Rosales	Rosaceae										1	1
Crataegus laevigata	(Poir.) DC.	A		<1492	IE	1	0	Plantae	Tracheophyta	Magnoliopsida	Rosales	Rosaceae	1								1	1
Crataegus maximowiczii	C.K.Schneid.	A				1	0	Plantae	Tracheophyta	Magnoliopsida	Rosales	Rosaceae										1
Crataegus mollis	(Torr. & A.Gray) Scheele	A		<1492	CZ	1	0	Plantae	Tracheophyta	Magnoliopsida	Rosales	Rosaceae											1
Crataegus orientalis	Pall. ex M.Bieb.	A		1910	UK	1	0	Plantae	Tracheophyta	Magnoliopsida	Rosales	Rosaceae	1										1
Crataegus pedicellata	Sarg.	A				1	0	Plantae	Tracheophyta	Magnoliopsida	Rosales	Rosaceae											1
Crataegus pentagyna	Waldst. & Kit. ex Willd.	A		1982	RU	1	0	Plantae	Tracheophyta	Magnoliopsida	Rosales	Rosaceae	1									1
Crataegus persimilis	Sarg.	A		1934	UK	1	0	Plantae	Tracheophyta	Magnoliopsida	Rosales	Rosaceae											1
Crataegus punctata	Jacq.	A				1	0	Plantae	Tracheophyta	Magnoliopsida	Rosales	Rosaceae										1
Crataegus sanguinea	Pall.	A		1865	EE	1	0	Plantae	Tracheophyta	Magnoliopsida	Rosales	Rosaceae	1		1
Crataegus submollis	Sarg.	A		1957	UK	1	0	Plantae	Tracheophyta	Magnoliopsida	Rosales	Rosaceae											1
Crataegus succulenta	Schrad. ex Link	A		1958	UK	1	0	Plantae	Tracheophyta	Magnoliopsida	Rosales	Rosaceae											1
Crepis alpina	L.	A		1984	ES	1	0	Plantae	Tracheophyta	Magnoliopsida	Asterales	Asteraceae	1																																				1
Crepis aurea	(L.) Cass.	A		1952	PL	1	0	Plantae	Tracheophyta	Magnoliopsida	Asterales	Asteraceae	1													1						1													1
Crepis bellidifolia	Loisel.	A		2005	ES	1	0	Plantae	Tracheophyta	Magnoliopsida	Asterales	Asteraceae	1																																				1
Crepis biennis	Lapeyr.	A		1749	SE	1	0	Plantae	Tracheophyta	Magnoliopsida	Asterales	Asteraceae	1									1	1
Crepis bursifolia	L.	A		1899	FR	1	0	Plantae	Tracheophyta	Magnoliopsida	Asterales	Asteraceae	1													1						1													1
Crepis capillaris	(L.) Wallr.	A		1867	SE	1	0	Plantae	Tracheophyta	Magnoliopsida	Asterales	Asteraceae	1																														1
Crepis commutata	(Spreng.) Greuter	A		1891	PT	1	0	Plantae	Tracheophyta	Magnoliopsida	Asterales	Asteraceae	1																						1										1
Crepis dioscoridis	L.	A		1904	FR	1	0	Plantae	Tracheophyta	Magnoliopsida	Asterales	Asteraceae	1																						1										1
Crepis foetida	L.	A		1872	CZ	1	0	Plantae	Tracheophyta	Magnoliopsida	Asterales	Asteraceae	1																						1										1
Crepis foetida subsp. rhoeadifolia	(M.Bieb.) Čelak.	A		<1492	CZ	1	0	Plantae	Tracheophyta	Magnoliopsida	Asterales	Asteraceae	1													1						1													1
Crepis micrantha	Czerep.	A		1999	FR	1	0	Plantae	Tracheophyta	Magnoliopsida	Asterales	Asteraceae	1																						1										1
Crepis neglecta	L.	A		1987	PL	1	0	Plantae	Tracheophyta	Magnoliopsida	Asterales	Asteraceae	1																						1
Crepis nicaeensis	Balb. ex Pers.	A		1770	AT	1	0	Plantae	Tracheophyta	Magnoliopsida	Asterales	Asteraceae	1																			1
Crepis pulchra	L.	A		1830	AT	1	0	Plantae	Tracheophyta	Magnoliopsida	Asterales	Asteraceae	1													1		1
Crepis rubra	L.	A		1972	DK	1	0	Plantae	Tracheophyta	Magnoliopsida	Asterales	Asteraceae	1									1	1																						1
Crepis sancta	(L.) Bornm.	A		1807	EE	1	0	Plantae	Tracheophyta	Magnoliopsida	Asterales	Asteraceae	1																			1		1
Crepis setosa	Haller f.	A		1838	DK	1	0	Plantae	Tracheophyta	Magnoliopsida	Asterales	Asteraceae	1													1						1													1
Crepis tectorum	L.	A		1855	BE	1	0	Plantae	Tracheophyta	Magnoliopsida	Asterales	Asteraceae	1															1
Crepis vesicaria	L.	A		1871	DK	1	0	Plantae	Tracheophyta	Magnoliopsida	Asterales	Asteraceae	1													1						1													1
Crepis zacintha	(L.) Babc.	A		1948	AT	1	0	Plantae	Tracheophyta	Magnoliopsida	Asterales	Asteraceae	1													1						1													1
Crinum × powellii	Baker	A		<1492	UK	1	0	Plantae	Tracheophyta	Magnoliopsida	Asparagales	Amaryllidaceae																																					1
Crinum bulbispermum	(Burm.f.) Milne-Redh. & Schweick.	A		2002	PT	1	0	Plantae	Tracheophyta	Magnoliopsida	Asparagales	Amaryllidaceae											1
Crinum moorei	Hook.f.	A			PT	1	0	Plantae	Tracheophyta	Magnoliopsida	Asparagales	Amaryllidaceae																																					1
Crithmum maritimum	L.	A				1	0	Plantae	Tracheophyta	Magnoliopsida	Apiales	Apiaceae	1																																				1
Crocosmia aurea	(Pappe ex Hook.) Planch.	A		1944	NO	1	0	Plantae	Tracheophyta	Magnoliopsida	Asparagales	Iridaceae											1
Crocosmia masoniorum	(L.Bolus) N.E.Br.	A		<1492	UK	1	0	Plantae	Tracheophyta	Magnoliopsida	Asparagales	Iridaceae											1
Crocosmia paniculata	(Klatt) Goldblatt	A		<1492	IE	1	0	Plantae	Tracheophyta	Magnoliopsida	Asparagales	Iridaceae											1
Crocosmia pottsii	(Baker) N.E.Br.	A		<1492	UK	1	0	Plantae	Tracheophyta	Magnoliopsida	Asparagales	Iridaceae											1
Crocus × hybridus	Petrovic	A		<1492	UK	1	0	Plantae	Tracheophyta	Magnoliopsida	Asparagales	Iridaceae											1
Crocus × stellaris	Haw.	A		1848	UK	1	0	Plantae	Tracheophyta	Magnoliopsida	Asparagales	Iridaceae										1	1
Crocus ancyrensis	(Herb.) Maw	A		1992	UK	1	0	Plantae	Tracheophyta	Magnoliopsida	Asparagales	Iridaceae											1
Crocus angustifolius	Weston	A		1807	EE	1	0	Plantae	Tracheophyta	Magnoliopsida	Asparagales	Iridaceae	1																																				1
Crocus banaticus	J.Gay	A		1984	AT	1	0	Plantae	Tracheophyta	Magnoliopsida	Asparagales	Iridaceae	1																																				1
Crocus biflorus	Mill.	A		1830	UK	1	0	Plantae	Tracheophyta	Magnoliopsida	Asparagales	Iridaceae	1					1				1	1
Crocus caeruleus	Weston	A			UK	1	0	Plantae	Tracheophyta	Magnoliopsida	Asparagales	Iridaceae	1										1
Crocus chrysanthus	(Herb.) Herb.	A		1983	UK	1	0	Plantae	Tracheophyta	Magnoliopsida	Asparagales	Iridaceae	1									1	1
Crocus etruscus	Parl.	A		1998	SE	1	0	Plantae	Tracheophyta	Magnoliopsida	Asparagales	Iridaceae	1																																				1
Crocus flavus	Weston	A		1501	AT	1	0	Plantae	Tracheophyta	Magnoliopsida	Asparagales	Iridaceae	1			1						1	1
Crocus heuffelianus	Herb.	A		1501	AT	1	0	Plantae	Tracheophyta	Magnoliopsida	Asparagales	Iridaceae	1		1
Crocus kotschyanus	K.Koch	A		1929	UK	1	0	Plantae	Tracheophyta	Magnoliopsida	Asparagales	Iridaceae	1										1
Crocus ligusticus	Mariotti	A		1700	AT	1	0	Plantae	Tracheophyta	Magnoliopsida	Asparagales	Iridaceae	1		1
Crocus longiflorus	Raf.	A		1992	UK	1	0	Plantae	Tracheophyta	Magnoliopsida	Asparagales	Iridaceae	1										1
Crocus nudiflorus	Sm.	A		1738	UK	1	0	Plantae	Tracheophyta	Magnoliopsida	Asparagales	Iridaceae	1					1				1	1
Crocus pulchellus	Herb.	A		1983	UK	1	0	Plantae	Tracheophyta	Magnoliopsida	Asparagales	Iridaceae	1										1
Crocus sativus	L.	A		<1492	TR	1	0	Plantae	Tracheophyta	Magnoliopsida	Asparagales	Iridaceae	1					1				1	1
Crocus serotinus	Salisb.	A		<1492	UK	1	0	Plantae	Tracheophyta	Magnoliopsida	Asparagales	Iridaceae	1										1
Crocus sieberi	J.Gay	A		<1492	UK	1	0	Plantae	Tracheophyta	Magnoliopsida	Asparagales	Iridaceae	1										1
Crocus speciosus	M.Bieb.	A		1968	UK	1	0	Plantae	Tracheophyta	Magnoliopsida	Asparagales	Iridaceae	1					1				1	1
Crocus tommasinianus	Herb.	A		1963	UK	1	0	Plantae	Tracheophyta	Magnoliopsida	Asparagales	Iridaceae	1		1							1	1
Crocus vernus	(L.) Hill	A		1763	UK	1	0	Plantae	Tracheophyta	Magnoliopsida	Asparagales	Iridaceae	1						1				1
Crocus vernus × C. tommasinianus	Crocus vernus (L.) Hill × C. tommasinianus Herb.	A			UK	1	0	Plantae	Tracheophyta	Magnoliopsida	Asparagales	Iridaceae											1
Crotalaria juncea	L.	A		1987	DK	1	0	Plantae	Tracheophyta	Magnoliopsida	Fabales	Fabaceae						1
Crucianella angustifolia	L.	A		1837	BE	1	0	Plantae	Tracheophyta	Magnoliopsida	Gentianales	Rubiaceae	1			1
Crucianella gilanica	Trin.	A			UA	1	0	Plantae	Tracheophyta	Magnoliopsida	Gentianales	Rubiaceae	1																																				1
Crucianella latifolia	L.	A			HU	1	0	Plantae	Tracheophyta	Magnoliopsida	Gentianales	Rubiaceae	1									1	1
Cruciata glabra	(L.) Opiz	A		1901	SE	1	0	Plantae	Tracheophyta	Magnoliopsida	Gentianales	Rubiaceae	1																																				1
Cruciata laevipes	Opiz	A		1848	DK	1	0	Plantae	Tracheophyta	Magnoliopsida	Gentianales	Rubiaceae	1																			1
Crypsis aculeata	(L.) Aiton	A		1901	BE	1	0	Plantae	Tracheophyta	Magnoliopsida	Poales	Poaceae	1																					1
Crypsis alopecuroides	(Piller & Mitterp.) Schrad.	A		1909	BE	1	0	Plantae	Tracheophyta	Magnoliopsida	Poales	Poaceae	1																1
Crypsis schoenoides	(L.) Lam.	A		1963	LV	1	0	Plantae	Tracheophyta	Magnoliopsida	Poales	Poaceae	1															1				1
Cryptocoryne crispatula	Engl.	A		1992	AT	1	1	Plantae	Tracheophyta	Magnoliopsida	Alismatales	Araceae				1
Cryptocoryne wendtii	de Wit	A		1992	AT	0	1	Plantae	Tracheophyta	Magnoliopsida	Alismatales	Araceae																																					1
Cryptomeria japonica	(Thunb. ex L.f.) D.Don	A		1855	DK	1	0	Plantae	Tracheophyta	Pinopsida	Cupressales	Cupressaceae									1	1	1
Cryptotaenia canadensis	(L.) DC.	A		1891	AT	1	0	Plantae	Tracheophyta	Magnoliopsida	Apiales	Apiaceae										1	1												1										1
Cucumis melo	L.	A		1700	AT	1	0	Plantae	Tracheophyta	Magnoliopsida	Cucurbitales	Cucurbitaceae																																					1
Cucumis metuliferus	E.Mey. ex Naudin	A		1999	SE	1	0	Plantae	Tracheophyta	Magnoliopsida	Cucurbitales	Cucurbitaceae						1
Cucumis myriocarpus	Naudin	A		1924	SE	1	0	Plantae	Tracheophyta	Magnoliopsida	Cucurbitales	Cucurbitaceae						1											1														1
Cucumis sativus	L.	A		1700	AT	1	0	Plantae	Tracheophyta	Magnoliopsida	Cucurbitales	Cucurbitaceae																																					1
Cucurbita ficifolia	Bouché	A		1700	AT	1	0	Plantae	Tracheophyta	Magnoliopsida	Cucurbitales	Cucurbitaceae																																					1
Cucurbita foetidissima	Kunth	A		1700	AT	1	0	Plantae	Tracheophyta	Magnoliopsida	Cucurbitales	Cucurbitaceae																																					1
Cucurbita maxima	Duchesne	A		1700	AT	1	0	Plantae	Tracheophyta	Magnoliopsida	Cucurbitales	Cucurbitaceae																																					1
Cucurbita moschata	Duchesne	A		2004	ES	1	0	Plantae	Tracheophyta	Magnoliopsida	Cucurbitales	Cucurbitaceae						1				1	1
Cucurbita pepo	L.	A		1700	AT	1	0	Plantae	Tracheophyta	Magnoliopsida	Cucurbitales	Cucurbitaceae																																					1
Cucurbita pepo subsp. ovifera	(L.) D.S.Decker	A			AT	1	0	Plantae	Tracheophyta	Magnoliopsida	Cucurbitales	Cucurbitaceae																																					1
Cullen americanum	(L.) Rydb.	A		<1492	IT	1	0	Plantae	Tracheophyta	Magnoliopsida	Fabales	Fabaceae																	1			1
Cullen cinereum	(Lindl.) J.W.Grimes	A		1911	BE	1	0	Plantae	Tracheophyta	Magnoliopsida	Fabales	Fabaceae																	1
Cuminum cyminum	L.	A		1979	NO	1	0	Plantae	Tracheophyta	Magnoliopsida	Apiales	Apiaceae	1					1				1			1							1
Cuphea ignea	A.DC.	A		2010	SE	1	0	Plantae	Tracheophyta	Magnoliopsida	Myrtales	Lythraceae										1	1
Cuphea lanceolata	W.T.Aiton	A		1950	AT	1	0	Plantae	Tracheophyta	Magnoliopsida	Myrtales	Lythraceae				1
Cuphea viscosissima	Jacq.	A			PT	1	0	Plantae	Tracheophyta	Magnoliopsida	Myrtales	Lythraceae										1	1
Cupressus × leylandii	A.B.Jacks. & Dallim.	A				1	0	Plantae	Tracheophyta	Pinopsida	Cupressales	Cupressaceae										1	1
Cupressus arizonica	Greene	A		2002	ES	1	0	Plantae	Tracheophyta	Pinopsida	Cupressales	Cupressaceae									1	1	1
Cupressus goveniana	Gordon	A			FR	1	0	Plantae	Tracheophyta	Pinopsida	Cupressales	Cupressaceae																																					1
Cupressus lusitanica	Mill.	A		1830	PT	1	0	Plantae	Tracheophyta	Pinopsida	Cupressales	Cupressaceae		1								1	1
Cupressus macrocarpa	Hartw.	A		1838	UK	1	0	Plantae	Tracheophyta	Pinopsida	Cupressales	Cupressaceae										1	1
Cupressus nootkatensis	D.Don	A		1935	NO	1	0	Plantae	Tracheophyta	Pinopsida	Cupressales	Cupressaceae										1	1
Cupressus sempervirens	L.	A	HI	<1492	IT	1	0	Plantae	Tracheophyta	Pinopsida	Cupressales	Cupressaceae	1	1							1		1
Cuscuta approximata	Bab.	A		1987	DK	1	0	Plantae	Tracheophyta	Magnoliopsida	Solanales	Convolvulaceae	1												1
Cuscuta australis	R.Br.	A		1937	NO	1	0	Plantae	Tracheophyta	Magnoliopsida	Solanales	Convolvulaceae																																					1
Cuscuta australis subsp. cesatiana	(Bertol.) O. Schwarz	A		1941	DK	1	0	Plantae	Tracheophyta	Magnoliopsida	Solanales	Convolvulaceae	1																			1
Cuscuta campestris	Yunck.	A		1777	EE	1	0	Plantae	Tracheophyta	Magnoliopsida	Solanales	Convolvulaceae																	1						1
Cuscuta epilinum	Weihe	A		1837	DK	1	0	Plantae	Tracheophyta	Magnoliopsida	Solanales	Convolvulaceae																																					1
Cuscuta epithymum	(L.) L.	A	HI	1850	SE	1	0	Plantae	Tracheophyta	Magnoliopsida	Solanales	Convolvulaceae	1																			1
Cuscuta europaea	L.	A	HI	1700	SE	1	0	Plantae	Tracheophyta	Magnoliopsida	Solanales	Convolvulaceae	1																			1
Cuscuta gronovii	Willd. ex Roem. & Schult.	A		1881	DE	1	0	Plantae	Tracheophyta	Magnoliopsida	Solanales	Convolvulaceae																																					1
Cuscuta hyalina	Roth	A			TR	1	0	Plantae	Tracheophyta	Magnoliopsida	Solanales	Convolvulaceae													1
Cuscuta lupuliformis	Krock.	A		1977	DK	1	0	Plantae	Tracheophyta	Magnoliopsida	Solanales	Convolvulaceae	1																			1
Cuscuta monogyna	Vahl	A		1840	AT	1	0	Plantae	Tracheophyta	Magnoliopsida	Solanales	Convolvulaceae	1													1						1			1
Cuscuta palaestina	Boiss.	A			FR	1	0	Plantae	Tracheophyta	Magnoliopsida	Solanales	Convolvulaceae	1													1									1
Cuscuta pentagona	Engelm.	A		1935	SE	1	0	Plantae	Tracheophyta	Magnoliopsida	Solanales	Convolvulaceae															1					1
Cuscuta suaveolens	Ser.	A		1800	AT	1	0	Plantae	Tracheophyta	Magnoliopsida	Solanales	Convolvulaceae																																					1
Cutandia memphitica	(Spreng.) Benth.	A				1	0	Plantae	Tracheophyta	Magnoliopsida	Poales	Poaceae	1																																				1
Cyanus cheiranthifolius	(Willd.) Soják	A		1873	SE	1	0	Plantae	Tracheophyta	Magnoliopsida	Asterales	Asteraceae	1									1	1
Cyanus cyanoides	(Wahlenb.) Wagenitz & Greuter	A		1947	NO	1	0	Plantae	Tracheophyta	Magnoliopsida	Asterales	Asteraceae																							1										1
Cyanus depressus	(M.Bieb.) Soják	A		1909	BE	1	0	Plantae	Tracheophyta	Magnoliopsida	Asterales	Asteraceae	1																1
Cyanus montanus	(L.) Hill	A		1803	EE	1	0	Plantae	Tracheophyta	Magnoliopsida	Asterales	Asteraceae	1									1	1
Cyanus segetum	Hill	A		-1500	CZ	1	0	Plantae	Tracheophyta	Magnoliopsida	Asterales	Asteraceae	1																			1
Cyanus triumfettii	(All.) Dostál ex Á.Löve & D.Löve	A		1911	BE	1	0	Plantae	Tracheophyta	Magnoliopsida	Asterales	Asteraceae	1																						1
Cycas circinalis	L.	A			PT	1	0	Plantae	Tracheophyta	Cycadopsida	Cycadales	Cycadaceae																																					1
Cycas revoluta	Thunb.	A			PT	1	0	Plantae	Tracheophyta	Cycadopsida	Cycadales	Cycadaceae																																					1
Cyclamen coum	Mill.	A				1	0	Plantae	Tracheophyta	Magnoliopsida	Ericales	Primulaceae	1									1	1
Cyclamen creticum	(Dörfl.) Hildebr.	A		1989	CY	1	0	Plantae	Tracheophyta	Magnoliopsida	Ericales	Primulaceae	1									1	1
Cyclamen hederifolium	Aiton	A		1596	UK	1	0	Plantae	Tracheophyta	Magnoliopsida	Ericales	Primulaceae	1									1	1
Cyclamen persicum	Mill.	A				1	0	Plantae	Tracheophyta	Magnoliopsida	Ericales	Primulaceae	1									1	1
Cyclamen purpurascens	Mill.	A		1989	SK	1	0	Plantae	Tracheophyta	Magnoliopsida	Ericales	Primulaceae	1									1	1
Cyclamen repandum	Sm.	A				1	0	Plantae	Tracheophyta	Magnoliopsida	Ericales	Primulaceae	1									1	1
Cyclanthera brachystachya	(DC.) Cogn.	A		1925	SE	1	0	Plantae	Tracheophyta	Magnoliopsida	Cucurbitales	Cucurbitaceae													1
Cyclanthera pedata	(L.) Schrad.	A			IT	1	0	Plantae	Tracheophyta	Magnoliopsida	Cucurbitales	Cucurbitaceae																																					1
Cycloloma atriplicifolium	(Spreng.) Coult.	A		<1492	IT	1	0	Plantae	Tracheophyta	Magnoliopsida	Caryophyllales	Amaranthaceae																									1	1
Cyclospermum leptophyllum	(Pers.) Sprague	A		1661	PT	1	0	Plantae	Tracheophyta	Magnoliopsida	Apiales	Apiaceae																	1
Cydonia oblonga	Mill.	A		1859	AT	1	0	Plantae	Tracheophyta	Magnoliopsida	Rosales	Rosaceae	1		1			1				1
Cylindropuntia bigelovii	(Engelm.) F.M.Knuth	A		2016	ES	1	0	Plantae	Tracheophyta	Magnoliopsida	Caryophyllales	Cactaceae											1
Cylindropuntia fulgida	(Engelm.) F.M.Knuth	A		2016	ES	1	0	Plantae	Tracheophyta	Magnoliopsida	Caryophyllales	Cactaceae											1
Cylindropuntia imbricata	(Haw.) F.M.Knuth	A		1970	ES	1	0	Plantae	Tracheophyta	Magnoliopsida	Caryophyllales	Cactaceae										1	1
Cylindropuntia prolifera	(Engelm.) F.M.Knuth	A		2015	ES	1	0	Plantae	Tracheophyta	Magnoliopsida	Caryophyllales	Cactaceae											1
Cylindropuntia rosea	(DC.) Backeb.	A		2004	ES	1	0	Plantae	Tracheophyta	Magnoliopsida	Caryophyllales	Cactaceae										1	1
Cylindropuntia spinosior	(Engelm.) F.M.Knuth	A		2001	ES	1	0	Plantae	Tracheophyta	Magnoliopsida	Caryophyllales	Cactaceae										1	1
Cylindropuntia tunicata	(Lehm.) F.M.Knuth	A		2008	IT	1	0	Plantae	Tracheophyta	Magnoliopsida	Caryophyllales	Cactaceae											1
Cymbalaria hepaticifolia	(Poir.) Wettst.	A		1965	UK	1	0	Plantae	Tracheophyta	Magnoliopsida	Lamiales	Plantaginaceae	1																																				1
Cymbalaria muralis subsp. muralis	P.Gaertn., B.Mey. & Scherb.	A		<1492	UK	1	0	Plantae	Tracheophyta	Magnoliopsida	Lamiales	Plantaginaceae	1									1
Cymbalaria muralis subsp. visianii	D. A. Webb	A			UK	1	0	Plantae	Tracheophyta	Magnoliopsida	Lamiales	Plantaginaceae	1																																				1
Cymbalaria pallida	(Ten.) Wettst.	A		1924	UK	1	0	Plantae	Tracheophyta	Magnoliopsida	Lamiales	Plantaginaceae	1									1
Cymbalaria pubescens	(J.Presl & C.Presl) Cufod.	A		1900	BE	1	0	Plantae	Tracheophyta	Magnoliopsida	Lamiales	Plantaginaceae	1									1
Cymbidium insigne	Rolfe	A		2002	PT	1	0	Plantae	Tracheophyta	Magnoliopsida	Asparagales	Orchidaceae																																					1
Cynanchum acutum	L.	A		1993	ES	1	0	Plantae	Tracheophyta	Magnoliopsida	Gentianales	Apocynaceae	1																	1
Cynara cardunculus	L.	A		1914	CH	1	0	Plantae	Tracheophyta	Magnoliopsida	Asterales	Asteraceae	1			1						1	1
Cynara scolymus	L.	A				1	0	Plantae	Tracheophyta	Magnoliopsida	Asterales	Asteraceae						1				1	1
Cynodon dactylon	(L.) Pers.	A	HI	1821	NL	1	0	Plantae	Tracheophyta	Magnoliopsida	Poales	Poaceae	1					1				1	1						1			1		1
Cynodon incompletus	Nees	A		1950	UK	1	0	Plantae	Tracheophyta	Magnoliopsida	Poales	Poaceae																	1
Cynodon transvaalensis	Burtt Davy	A		1990	EL	1	0	Plantae	Tracheophyta	Magnoliopsida	Poales	Poaceae																																					1
Cynoglossum amabile	Stapf & J.R.Drumm.	A		1937	DK	1	0	Plantae	Tracheophyta	Magnoliopsida	Boraginales	Boraginaceae											1
Cynoglossum clandestinum	Desf.	A		1948	BE	1	0	Plantae	Tracheophyta	Magnoliopsida	Boraginales	Boraginaceae	1																1
Cynoglossum columnae	Biv.	A		<1492	HU	1	0	Plantae	Tracheophyta	Magnoliopsida	Boraginales	Boraginaceae	1									1	1
Cynoglossum creticum	Mill.	A		<1492	HU	1	0	Plantae	Tracheophyta	Magnoliopsida	Boraginales	Boraginaceae	1																																				1
Cynoglossum officinale	L.	A	HI	<1492	SE	1	0	Plantae	Tracheophyta	Magnoliopsida	Boraginales	Boraginaceae	1					1				1	1
Cynoglossum wallichii var. glochidiatum	(Wall. ex Benth.) Kazmi	A		1902	DK	1	0	Plantae	Tracheophyta	Magnoliopsida	Boraginales	Boraginaceae	1										1		1
Cynoglottis barrelieri	(All.) Vural & Kit Tan	A		1830	AT	1	0	Plantae	Tracheophyta	Magnoliopsida	Boraginales	Boraginaceae	1																																				1
Cynosurus cristatus	L.	A		1966	DK	1	0	Plantae	Tracheophyta	Magnoliopsida	Poales	Poaceae	1																						1										1
Cynosurus echinatus	L.	A		1778	UK	1	0	Plantae	Tracheophyta	Magnoliopsida	Poales	Poaceae	1			1							1									1
Cynosurus elegans	Desf.	A				1	0	Plantae	Tracheophyta	Magnoliopsida	Poales	Poaceae	1																																				1
Cyperus aggregatus	(Willd.) Endl.	A		1887	BE	1	0	Plantae	Tracheophyta	Magnoliopsida	Poales	Cyperaceae																	1
Cyperus albostriatus	Schrad.	A		2012	ES	1	0	Plantae	Tracheophyta	Magnoliopsida	Poales	Cyperaceae											1
Cyperus amuricus	Maxim.	A		1501	IT	1	0	Plantae	Tracheophyta	Magnoliopsida	Poales	Cyperaceae				1
Cyperus congestus	Vahl	A		<1492	IT	1	0	Plantae	Tracheophyta	Magnoliopsida	Poales	Cyperaceae	1																1
Cyperus conglomeratus	Rottb.	A		1947	BE	1	0	Plantae	Tracheophyta	Magnoliopsida	Poales	Cyperaceae																	1
Cyperus cyperoides	(L.) Kuntze	A		2000	BE	1	0	Plantae	Tracheophyta	Magnoliopsida	Poales	Cyperaceae																				1
Cyperus dactylotes	Benth.	A			DE	1	0	Plantae	Tracheophyta	Magnoliopsida	Poales	Cyperaceae																																					1
Cyperus difformis	L.	A	HI	<1492	IT	1	0	Plantae	Tracheophyta	Magnoliopsida	Poales	Cyperaceae	1																1			1
Cyperus digitatus subsp. auricomus	(Sieber ex Spreng.) Kük.	A		1989	ES	1	0	Plantae	Tracheophyta	Magnoliopsida	Poales	Cyperaceae													1										1
Cyperus echinatus	(L.) Alph.Wood	A		1977	DK	1	0	Plantae	Tracheophyta	Magnoliopsida	Poales	Cyperaceae																																					1
Cyperus eragrostis	Lam.	A		1896	BE	1	0	Plantae	Tracheophyta	Magnoliopsida	Poales	Cyperaceae				1													1			1
Cyperus erythrorhizos	Muhl.	A	HI	2009	IT	1	1	Plantae	Tracheophyta	Magnoliopsida	Poales	Cyperaceae																				1
Cyperus esculentus	L.	A	HI	<1492	CH	1	0	Plantae	Tracheophyta	Magnoliopsida	Poales	Cyperaceae	1					1				1	1									1
Cyperus exaltatus	Retz.	A		1911	BE	1	0	Plantae	Tracheophyta	Magnoliopsida	Poales	Cyperaceae																	1
Cyperus fuscus	L.	A		1950	SE	1	0	Plantae	Tracheophyta	Magnoliopsida	Poales	Cyperaceae	1									1	1
Cyperus glomeratus	L.	A		1501	AT	1	0	Plantae	Tracheophyta	Magnoliopsida	Poales	Cyperaceae	1			1
Cyperus hamulosus	M.Bieb.	A		1501	IT	1	0	Plantae	Tracheophyta	Magnoliopsida	Poales	Cyperaceae	1			1
Cyperus imbricatus	Retz.	A		1947	BE	1	0	Plantae	Tracheophyta	Magnoliopsida	Poales	Cyperaceae																	1
Cyperus involucratus	Rottb.	A		<1492	IT	1	0	Plantae	Tracheophyta	Magnoliopsida	Poales	Cyperaceae										1	1
Cyperus iria	L.	A	HI	1972	DK	1	0	Plantae	Tracheophyta	Magnoliopsida	Poales	Cyperaceae																						1
Cyperus longus	Boeckeler	A		1906	AT	1	0	Plantae	Tracheophyta	Magnoliopsida	Poales	Cyperaceae	1									1	1
Cyperus longus subsp. badius	(Desf.) Bonnier & Layens	A		1816	BE	1	0	Plantae	Tracheophyta	Magnoliopsida	Poales	Cyperaceae	1																1
Cyperus lupulinus	(Spreng.) Marcks	A		1501	AT	1	0	Plantae	Tracheophyta	Magnoliopsida	Poales	Cyperaceae				1
Cyperus lupulinus subsp. macilentus	(Fernald) Marcks	A		1906	AT	1	0	Plantae	Tracheophyta	Magnoliopsida	Poales	Cyperaceae																																					1
Cyperus michelianus	(L.) Delile	A		1989	ES	1	0	Plantae	Tracheophyta	Magnoliopsida	Poales	Cyperaceae	1												1										1
Cyperus microiria	Steud.	A		1908	IT	1	1	Plantae	Tracheophyta	Magnoliopsida	Poales	Cyperaceae											1
Cyperus odoratus	L.	A		1958	IT	1	0	Plantae	Tracheophyta	Magnoliopsida	Poales	Cyperaceae				1
Cyperus papyrus	L.	A		<1492	IT	1	0	Plantae	Tracheophyta	Magnoliopsida	Poales	Cyperaceae										1	1
Cyperus reflexus	Vahl	A		1887	BE	1	0	Plantae	Tracheophyta	Magnoliopsida	Poales	Cyperaceae																	1
Cyperus rigens	J.Presl & C.Presl	A		1975	FR	1	0	Plantae	Tracheophyta	Magnoliopsida	Poales	Cyperaceae																	1
Cyperus rotundus	L.	A	HI	1951	BE	1	0	Plantae	Tracheophyta	Magnoliopsida	Poales	Cyperaceae	1					1														1		1					1			1
Cyperus schweinitzii	Torr.	A		1965	FR	1	0	Plantae	Tracheophyta	Magnoliopsida	Poales	Cyperaceae																															1
Cyperus serotinus	Rottb.	A		<1492	IT	1	0	Plantae	Tracheophyta	Magnoliopsida	Poales	Cyperaceae	1																																				1
Cyperus squarrosus	L.	A		1895	IT	1	0	Plantae	Tracheophyta	Magnoliopsida	Poales	Cyperaceae																				1
Cyperus strigosus	L.	A		1896	IT	1	0	Plantae	Tracheophyta	Magnoliopsida	Poales	Cyperaceae																				1
Cyperus textilis	Thunb.	A		1940	PT	1	0	Plantae	Tracheophyta	Magnoliopsida	Poales	Cyperaceae																																					1
Cyperus virens	Michx.	A		1947	BE	1	0	Plantae	Tracheophyta	Magnoliopsida	Poales	Cyperaceae																	1
Cypripedium reginae	Walter	A		1935	CZ	1	0	Plantae	Tracheophyta	Magnoliopsida	Asparagales	Orchidaceae													1
Cyrtomium falcatum	(L.f.) C.Presl	A		<1492	IT	1	0	Plantae	Tracheophyta	Polypodiopsida	Polypodiales	Dryopteridaceae	1		1							1	1
Cyrtomium fortunei	J.Sm.	A		<1492	IT	1	0	Plantae	Tracheophyta	Polypodiopsida	Polypodiales	Dryopteridaceae										1	1
Cystopteris bulbifera	(L.) Bernh.	A		1501	CZ	1	0	Plantae	Tracheophyta	Polypodiopsida	Polypodiales	Woodsiaceae														1
Cytisophyllum sessilifolium	(L.) O.Lang	A		1949	BE	1	0	Plantae	Tracheophyta	Magnoliopsida	Fabales	Fabaceae	1										1
Cytisus × praecox	auct.	A		1900	NO	1	0	Plantae	Tracheophyta	Magnoliopsida	Fabales	Fabaceae										1
Cytisus balansae subsp. nevadensis	(Talavera & P.E.Gibbs) Cantó & Rivas Mart.	A			FR	1	0	Plantae	Tracheophyta	Magnoliopsida	Fabales	Fabaceae																																					1
Cytisus decumbens	(Durande) Spach	A		1858	BE	1	0	Plantae	Tracheophyta	Magnoliopsida	Fabales	Fabaceae	1									1
Cytisus elongatus	Waldst. & Kit.	A		<1492	CZ	1	0	Plantae	Tracheophyta	Magnoliopsida	Fabales	Fabaceae	1													1
Cytisus hirsutus	L.	A		1864	DK	1	0	Plantae	Tracheophyta	Magnoliopsida	Fabales	Fabaceae	1									1
Cytisus multiflorus	(L'Her.) Sweet	A		<1492	UK	1	0	Plantae	Tracheophyta	Magnoliopsida	Fabales	Fabaceae	1									1	1
Cytisus purpureus	Scop.	A		1968	NO	1	0	Plantae	Tracheophyta	Magnoliopsida	Fabales	Fabaceae	1									1
Cytisus ratisbonensis	Schaeff.	A		2006	LV	1	0	Plantae	Tracheophyta	Magnoliopsida	Fabales	Fabaceae	1										1
Cytisus striatus	(Hill) Rothm.	A		1949	PT	1	0	Plantae	Tracheophyta	Magnoliopsida	Fabales	Fabaceae	1	1								1	1
Daboecia cantabrica	(Huds.) K.Koch	A		1950	UK	1	0	Plantae	Tracheophyta	Magnoliopsida	Ericales	Ericaceae	1									1	1
Dactylis glomerata subsp. glomerata	L.	A		1883	SE	1	0	Plantae	Tracheophyta	Magnoliopsida	Poales	Poaceae	1					1
Dactylis glomerata subsp. hispanica	(Roth) Nyman	A		1939	DK	1	0	Plantae	Tracheophyta	Magnoliopsida	Poales	Poaceae	1					1																	1										1
Dactylis glomerata subsp. lobata	(Drejer) H.Lindb.	A		1934	UK	1	0	Plantae	Tracheophyta	Magnoliopsida	Poales	Poaceae	1									1	1
Dactyloctenium aegyptium	(L.) Willd.	A	HI	1894	IT	1	0	Plantae	Tracheophyta	Magnoliopsida	Poales	Poaceae	1																			1
Dactyloctenium australe	Steud.	A		1994	PT	1	0	Plantae	Tracheophyta	Magnoliopsida	Poales	Poaceae																																					1
Dactyloctenium radulans	(R.Br.) P.Beauv.	A		1887	BE	1	0	Plantae	Tracheophyta	Magnoliopsida	Poales	Poaceae																	1
Dactylorhiza lapponica	(Laest. ex Hartm.) Soó	A		1999	LI	1	0	Plantae	Tracheophyta	Magnoliopsida	Asparagales	Orchidaceae	1																																				1
Dahlia × hortensis	Guillaumin	A		1933	SE	1	0	Plantae	Tracheophyta	Magnoliopsida	Asterales	Asteraceae										1	1
Dahlia coccinea	Cav.	A			ES	1	0	Plantae	Tracheophyta	Magnoliopsida	Asterales	Asteraceae																																					1
Dahlia cultorum	Thorsrud & Reisaeter	A		1895	AT	1	0	Plantae	Tracheophyta	Magnoliopsida	Asterales	Asteraceae										1	1
Dahlia pinnata	Cav.	A		1885	AT	1	0	Plantae	Tracheophyta	Magnoliopsida	Asterales	Asteraceae			1							1	1
Danae racemosa	(L.) Moench	A		<1492	IT	1	0	Plantae	Tracheophyta	Magnoliopsida	Asparagales	Asparagaceae	1																																				1
Danthonia decumbens	(L.) DC.	A				1	0	Plantae	Tracheophyta	Magnoliopsida	Poales	Poaceae	1																																				1
Danthonia spicata	(L.) Roem. & Schult.	A				1	0	Plantae	Tracheophyta	Magnoliopsida	Poales	Poaceae																																					1
Daphne laureola	L.	A		<1492	IE	1	0	Plantae	Tracheophyta	Magnoliopsida	Malvales	Thymelaeaceae	1									1	1
Daphne mezereum	L.	A		1993	DK	1	0	Plantae	Tracheophyta	Magnoliopsida	Malvales	Thymelaeaceae	1									1	1
Darmera peltata	(Torr. ex Benth.) Voss	A		1873	UK	1	0	Plantae	Tracheophyta	Magnoliopsida	Saxifragales	Saxifragaceae	1									1	1
Dasiphora fruticosa	(L.) Rydb.	A		1893	BE	1	0	Plantae	Tracheophyta	Magnoliopsida	Rosales	Rosaceae	1										1
Dasispermum capense	(Lam.) Magee & B.-E.van Wyk	A		1999	BE	1	0	Plantae	Tracheophyta	Magnoliopsida	Apiales	Apiaceae	1															1
Dasypyrum villosum	(L.) Borbás	A		1795	AT	1	0	Plantae	Tracheophyta	Magnoliopsida	Poales	Poaceae	1			1							1						1
Datura innoxia	Mill.	A		<1492	IT	1	0	Plantae	Tracheophyta	Magnoliopsida	Solanales	Solanaceae				1							1						1
Datura quercifolia	Kunth	A		<1492	IT	1	0	Plantae	Tracheophyta	Magnoliopsida	Solanales	Solanaceae										1	1
Datura stramonium	L.	A	HI	1583	AT	1	0	Plantae	Tracheophyta	Magnoliopsida	Solanales	Solanaceae											1						1
Datura wrightii	Hort. ex Regel	A		1995	AT	1	0	Plantae	Tracheophyta	Magnoliopsida	Solanales	Solanaceae				1
Daucosma laciniatum	Engelm. & A.Gray	A		1875	AT	1	0	Plantae	Tracheophyta	Magnoliopsida	Apiales	Apiaceae														1
Daucus aureus	Desf.	A		1921	BE	1	0	Plantae	Tracheophyta	Magnoliopsida	Apiales	Apiaceae	1																1
Daucus broteroi	Ten.	A				1	0	Plantae	Tracheophyta	Magnoliopsida	Apiales	Apiaceae	1																																				1
Daucus carota subsp. carota	L.	A		1767	DK	1	0	Plantae	Tracheophyta	Magnoliopsida	Apiales	Apiaceae	1																						1										1
Daucus carota subsp. sativus	(Hoffm.) Arcang.	A		1803	EE	1	0	Plantae	Tracheophyta	Magnoliopsida	Apiales	Apiaceae	1					1
Daucus durieua	Lange	A		1938	BE	1	0	Plantae	Tracheophyta	Magnoliopsida	Apiales	Apiaceae	1																1
Daucus glochidiatus	(Labill.) Fisch., C.A.Mey. & Avé-Lall.	A		1892	BE	1	0	Plantae	Tracheophyta	Magnoliopsida	Apiales	Apiaceae																	1
Daucus guttatus	Sm.	A				1	0	Plantae	Tracheophyta	Magnoliopsida	Apiales	Apiaceae	1																																				1
Daucus muricatus	(L.) L.	A				1	0	Plantae	Tracheophyta	Magnoliopsida	Apiales	Apiaceae	1																																				1
Deinandra kellogii	Greene	A				1	0	Plantae	Tracheophyta	Magnoliopsida	Asterales	Asteraceae																																	1
Delairea odorata	Lem.	A	HI	1961	DK	1	0	Plantae	Tracheophyta	Magnoliopsida	Asterales	Asteraceae											1
Delonix regia	(Hook.) Raf.	A	HI	2002	PT	1	0	Plantae	Tracheophyta	Magnoliopsida	Fabales	Fabaceae											1
Delosperma brunnthaleri	(A.Berger) Schwantes ex H.Jacobsen	A			ES	1	0	Plantae	Tracheophyta	Magnoliopsida	Caryophyllales	Aizoaceae											1
Delosperma cooperi	(Hook.f.) L.Bolus	A				1	0	Plantae	Tracheophyta	Magnoliopsida	Caryophyllales	Aizoaceae											1
Delphinium elatum	L.	A		<1492	DE	1	0	Plantae	Tracheophyta	Magnoliopsida	Ranunculales	Ranunculaceae	1									1	1
Delphinium grandiflorum	L.	A		1892	NO	1	0	Plantae	Tracheophyta	Magnoliopsida	Ranunculales	Ranunculaceae										1	1
Delphinium staphisagria	L.	A				1	0	Plantae	Tracheophyta	Magnoliopsida	Ranunculales	Ranunculaceae	1									1	1
Dendranthema grandiflorum	(Ramat.) Kitam.	A		1971	AT	1	0	Plantae	Tracheophyta	Magnoliopsida	Asterales	Asteraceae				1
Dendrosenecio adnivalis subsp. friesiorum	(Mildbr.) E.B.Knox	A		1836	UK	1	0	Plantae	Tracheophyta	Magnoliopsida	Asterales	Asteraceae										1	1
Dennstaedtia punctilobula	(Michx.) T.Moore	A		1900	SE	1	0	Plantae	Tracheophyta	Polypodiopsida	Polypodiales	Dennstaedtiaceae										1	1
Deparia petersenii	(Kunze) M.Kato	A		1907	PT	1	0	Plantae	Tracheophyta	Polypodiopsida	Polypodiales	Woodsiaceae																									1	1
Deschampsia cespitosa	(L.) P.Beauv.	A		1986	IS	1	0	Plantae	Tracheophyta	Magnoliopsida	Poales	Poaceae	1		1							1	1
Deschampsia danthonioides	(Trin.) Benth.	A				1	0	Plantae	Tracheophyta	Magnoliopsida	Poales	Poaceae																																					1
Descurainia appendiculata	(Griseb.) O.E.Schulz	A			HU	1	0	Plantae	Tracheophyta	Magnoliopsida	Brassicales	Brassicaceae																																					1
Descurainia argentina	O.E.Schulz	A		2002	SE	1	0	Plantae	Tracheophyta	Magnoliopsida	Brassicales	Brassicaceae				1
Descurainia incana	(Bernh. ex Fisch. & C.A.Mey.) Dorn	A		1937	NO	1	0	Plantae	Tracheophyta	Magnoliopsida	Brassicales	Brassicaceae																				1
Descurainia incana subsp. incisa	(Engelm.) Kartesz & Gandhi	A		1893	BE	1	0	Plantae	Tracheophyta	Magnoliopsida	Brassicales	Brassicaceae																				1
Descurainia pinnata	(Walter) Britton	A		1894	BE	1	0	Plantae	Tracheophyta	Magnoliopsida	Brassicales	Brassicaceae																1	1			1
Descurainia sophia	(L.) Webb ex Prantl	A		-500	CZ	1	0	Plantae	Tracheophyta	Magnoliopsida	Brassicales	Brassicaceae										1	1									1		1
Desmanthus illinoensis	(Michx.) MacMill.	A		1995	BE	1	0	Plantae	Tracheophyta	Magnoliopsida	Fabales	Fabaceae																				1
Desmanthus virgatus	(L.) Willd.	A				1	0	Plantae	Tracheophyta	Magnoliopsida	Fabales	Fabaceae		1	1														1
Desmazeria sicula	(Jacq.) Dumort.	A		1889	BE	1	0	Plantae	Tracheophyta	Magnoliopsida	Poales	Poaceae	1															1				1
Deutzia gracilis	Siebold & Zucc.	A		<1492	IT	1	0	Plantae	Tracheophyta	Magnoliopsida	Cornales	Hydrangeaceae	1									1	1
Deutzia scabra	Thunb.	A		1963	UK	1	0	Plantae	Tracheophyta	Magnoliopsida	Cornales	Hydrangeaceae	1		1							1	1
Dianthus armeria	L.	A				1	0	Plantae	Tracheophyta	Magnoliopsida	Caryophyllales	Caryophyllaceae	1									1	1
Dianthus barbatus	L.	A		1753	LV	1	0	Plantae	Tracheophyta	Magnoliopsida	Caryophyllales	Caryophyllaceae	1					1				1	1
Dianthus campestris	M.Bieb.	A		1918	LV	1	0	Plantae	Tracheophyta	Magnoliopsida	Caryophyllales	Caryophyllaceae	1																														1			1
Dianthus carthusianorum	L.	A		1777	EE	1	0	Plantae	Tracheophyta	Magnoliopsida	Caryophyllales	Caryophyllaceae	1									1	1
Dianthus caryophyllus	L.	A		1929	NO	1	0	Plantae	Tracheophyta	Magnoliopsida	Caryophyllales	Caryophyllaceae	1					1				1	1
Dianthus caryophyllus × D. gratianopolitanus	Dianthus caryophyllus L. × D. gratianopolitanus Vill.	A		<1492	UK	1	0	Plantae	Tracheophyta	Magnoliopsida	Caryophyllales	Caryophyllaceae										1	1
Dianthus caryophyllus × D. gratianopolitanus × D. plumarius	Dianthus caryophyllus L. × D. gratianopolitanus Vill. × D. plumarius L.	A				1	0	Plantae	Tracheophyta	Magnoliopsida	Caryophyllales	Caryophyllaceae										1	1
Dianthus caryophyllus × D. plumarius	Dianthus caryophyllus L. × D. plumarius L.	A				1	0	Plantae	Tracheophyta	Magnoliopsida	Caryophyllales	Caryophyllaceae										1	1
Dianthus chinensis	L.	A		1966	NO	1	0	Plantae	Tracheophyta	Magnoliopsida	Caryophyllales	Caryophyllaceae										1	1
Dianthus cruentus	Griseb.	A		1912	SE	1	0	Plantae	Tracheophyta	Magnoliopsida	Caryophyllales	Caryophyllaceae	1									1	1
Dianthus cyri	Fisch. & C.A.Mey.	A		1933	DK	1	0	Plantae	Tracheophyta	Magnoliopsida	Caryophyllales	Caryophyllaceae	1									1	1
Dianthus deltoides	L.	A		<1492	IE	1	0	Plantae	Tracheophyta	Magnoliopsida	Caryophyllales	Caryophyllaceae	1									1	1									1
Dianthus giganteus	d'Urv.	A		1900	AT	1	0	Plantae	Tracheophyta	Magnoliopsida	Caryophyllales	Caryophyllaceae	1																																				1
Dianthus gratianopolitanus	Vill.	A		<1492	AT	1	0	Plantae	Tracheophyta	Magnoliopsida	Caryophyllales	Caryophyllaceae	1			1							1
Dianthus gratianopolitanus × D. plumarius	Dianthus gratianopolitanus Vill. × D. plumarius L.	A			UK	1	0	Plantae	Tracheophyta	Magnoliopsida	Caryophyllales	Caryophyllaceae										1	1
Dianthus hyssopifolius subsp. gallicus	(Pers.) M.Laínz & Muñoz Garm	A		<1492	UK	1	0	Plantae	Tracheophyta	Magnoliopsida	Caryophyllales	Caryophyllaceae	1									1	1
Dianthus plumarius	L.	A		1850	BE	1	0	Plantae	Tracheophyta	Magnoliopsida	Caryophyllales	Caryophyllaceae	1									1	1
Dianthus pratensis	M.Bieb.	A				1	0	Plantae	Tracheophyta	Magnoliopsida	Caryophyllales	Caryophyllaceae	1																																				1
Dianthus seguieri	Vill.	A		1974	DK	1	0	Plantae	Tracheophyta	Magnoliopsida	Caryophyllales	Caryophyllaceae	1									1	1
Dianthus subacaulis	Vill.	A		2002	BE	1	0	Plantae	Tracheophyta	Magnoliopsida	Caryophyllales	Caryophyllaceae	1									1	1
Dianthus superbus	L.	A		1850	BE	1	0	Plantae	Tracheophyta	Magnoliopsida	Caryophyllales	Caryophyllaceae	1									1	1
Dianthus trifasciculatus subsp. pseudobarbatus	(Schmalh.) Jalas	A		1945	UA	1	0	Plantae	Tracheophyta	Magnoliopsida	Caryophyllales	Caryophyllaceae	1			1
Dianthus tripunctatus	Sm.	A		1952	PT	1	0	Plantae	Tracheophyta	Magnoliopsida	Caryophyllales	Caryophyllaceae	1									1	1
Diascia barberae	Hook.f.	A		2002	PT	1	0	Plantae	Tracheophyta	Magnoliopsida	Lamiales	Scrophulariaceae																																					1
Dicentra formosa	(Haw.) Walp.	A		1878	DK	1	0	Plantae	Tracheophyta	Magnoliopsida	Ranunculales	Papaveraceae										1	1
Dichanthium annulatum	(Forssk.) Stapf	A		1916	PT	1	0	Plantae	Tracheophyta	Magnoliopsida	Poales	Poaceae	1													1
Dichanthium sericeum	(R.Br.) A.Camus	A		1961	CZ	1	0	Plantae	Tracheophyta	Magnoliopsida	Poales	Poaceae																															1
Dichondra micrantha	Urb.	A		1868	PT	1	0	Plantae	Tracheophyta	Magnoliopsida	Solanales	Convolvulaceae										1	1
Dichorisandra thyrsiflora	J.C.Mikan	A		2002	PT	1	0	Plantae	Tracheophyta	Magnoliopsida	Commelinales	Commelinaceae																																					1
Dichrocephala integrifolia	(L.f.) Kuntze	A		1869	IT	1	0	Plantae	Tracheophyta	Magnoliopsida	Asterales	Asteraceae										1	1
Dictamnus albus	L.	A		1998	SE	1	0	Plantae	Tracheophyta	Magnoliopsida	Sapindales	Rutaceae																																					1
Diervilla lonicera	Mill.	A		1967	DK	1	0	Plantae	Tracheophyta	Magnoliopsida	Dipsacales	Caprifoliaceae										1	1
Dietes iridioides	(L.) Sweet ex Klatt	A		2002	PT	1	0	Plantae	Tracheophyta	Magnoliopsida	Asparagales	Iridaceae																																					1
Digitalis ferruginea	L.	A		1800	AT	1	0	Plantae	Tracheophyta	Magnoliopsida	Lamiales	Plantaginaceae	1		1							1	1
Digitalis grandiflora	Mill.	A		1791	EE	1	0	Plantae	Tracheophyta	Magnoliopsida	Lamiales	Plantaginaceae	1									1	1
Digitalis lanata	Ehrh.	A		<1492	DE	1	0	Plantae	Tracheophyta	Magnoliopsida	Lamiales	Plantaginaceae	1			1							1
Digitalis lutea	L.	A		1919	UK	1	0	Plantae	Tracheophyta	Magnoliopsida	Lamiales	Plantaginaceae	1									1	1
Digitalis purpurea	L.	A		<1492	HU	1	0	Plantae	Tracheophyta	Magnoliopsida	Lamiales	Plantaginaceae	1		1							1	1									1
Digitaria acuminatissima	Stapf	A		1947	BE	1	0	Plantae	Tracheophyta	Magnoliopsida	Poales	Poaceae																	1
Digitaria aequiglumis	(Hack. & Arechav.) Parodi	A		2001	BE	1	0	Plantae	Tracheophyta	Magnoliopsida	Poales	Poaceae																				1
Digitaria brownii	(Roem. & Schult.) Hughes	A		1911	BE	1	0	Plantae	Tracheophyta	Magnoliopsida	Poales	Poaceae																	1
Digitaria ciliaris	(Retz.) Koeler	A	HI	1949	DK	1	0	Plantae	Tracheophyta	Magnoliopsida	Poales	Poaceae																				1
Digitaria debilis	(Desf.) Willd.	A		1979	FR	1	0	Plantae	Tracheophyta	Magnoliopsida	Poales	Poaceae	1																																				1
Digitaria ischaemum	(Schreb.) Muhl.	A		1807	EE	1	0	Plantae	Tracheophyta	Magnoliopsida	Poales	Poaceae	1			1																1
Digitaria longiflora	(Retz.) Pers.	A	HI	1979	AT	1	0	Plantae	Tracheophyta	Magnoliopsida	Poales	Poaceae																																					1
Digitaria radicosa	(J.Presl) Miq.	A		2003	DE	1	0	Plantae	Tracheophyta	Magnoliopsida	Poales	Poaceae																																					1
Digitaria sanguinalis	(L.) Scop.	A	HI	1807	EE	1	0	Plantae	Tracheophyta	Magnoliopsida	Poales	Poaceae	1			1										1		1	1			1		1									1
Digitaria violascens	Link	A		1994	BE	1	0	Plantae	Tracheophyta	Magnoliopsida	Poales	Poaceae																1
Dimorphotheca barberae	Harv.	A			ES	1	0	Plantae	Tracheophyta	Magnoliopsida	Asterales	Asteraceae																																					1
Dimorphotheca sinuata	DC.	A		1973	DK	1	0	Plantae	Tracheophyta	Magnoliopsida	Asterales	Asteraceae										1	1
Dinebra retroflexa	(Vahl) Panz.	A		1972	CZ	1	0	Plantae	Tracheophyta	Magnoliopsida	Poales	Poaceae	1																														1
Diodella teres	(Walter) Small	A		1977	DK	1	0	Plantae	Tracheophyta	Magnoliopsida	Gentianales	Rubiaceae																				1
Dioscorea communis	(L.) Caddick & Wilkin	A				1	0	Plantae	Tracheophyta	Magnoliopsida	Dioscoreales	Dioscoreaceae	1																						1
Diospyros kaki	L.f.	A				1	0	Plantae	Tracheophyta	Magnoliopsida	Ericales	Ebenaceae						1				1	1
Diospyros lotus	L.	A				1	0	Plantae	Tracheophyta	Magnoliopsida	Ericales	Ebenaceae	1					1				1	1
Diospyros virginiana	L.	A			ES	1	0	Plantae	Tracheophyta	Magnoliopsida	Ericales	Ebenaceae										1	1
Diplazium esculentum	(Retz.) Sw.	A			PT	1	0	Plantae	Tracheophyta	Polypodiopsida	Polypodiales	Woodsiaceae																																					1
Diplotaxis assurgens	(Delile) Thell.	A			FR	1	0	Plantae	Tracheophyta	Magnoliopsida	Brassicales	Brassicaceae																																					1
Diplotaxis catholica	(L.) DC.	A		1973	ES	1	0	Plantae	Tracheophyta	Magnoliopsida	Brassicales	Brassicaceae	1																																				1
Diplotaxis erucoides	(L.) DC.	A		1856	BE	1	0	Plantae	Tracheophyta	Magnoliopsida	Brassicales	Brassicaceae	1															1				1													1
Diplotaxis muralis	(L.) DC.	A		1760	AT	1	0	Plantae	Tracheophyta	Magnoliopsida	Brassicales	Brassicaceae	1									1	1									1		1
Diplotaxis tenuifolia	(L.) DC.	A		1658	PL	1	0	Plantae	Tracheophyta	Magnoliopsida	Brassicales	Brassicaceae	1					1				1	1									1		1
Diplotaxis tenuisiliqua	Delile	A			FR	1	0	Plantae	Tracheophyta	Magnoliopsida	Brassicales	Brassicaceae														1						1													1
Diplotaxis viminea	(L.) DC.	A		1813	DE	1	0	Plantae	Tracheophyta	Magnoliopsida	Brassicales	Brassicaceae	1													1						1													1
Dipsacus fullonum	L.	A		1791	EE	1	0	Plantae	Tracheophyta	Magnoliopsida	Dipsacales	Caprifoliaceae	1																																				1
Dipsacus fullonum × D. sativus	Dipsacus fullonum L. × D. sativus (L.) Honck.	A			UK	1	0	Plantae	Tracheophyta	Magnoliopsida	Dipsacales	Caprifoliaceae																							1
Dipsacus laciniatus	L.	A		<1492	DE	1	0	Plantae	Tracheophyta	Magnoliopsida	Dipsacales	Caprifoliaceae	1			1
Dipsacus sativus	(L.) Honck.	A		1400	DK	1	0	Plantae	Tracheophyta	Magnoliopsida	Dipsacales	Caprifoliaceae										1	1
Dipsacus strigosus	Willd. ex Roem. & Schult.	A		1823	SE	1	0	Plantae	Tracheophyta	Magnoliopsida	Dipsacales	Caprifoliaceae	1					1	1			1	1												1										1
Disphyma crassifolium	(L.) L.Bolus	A		1936	UK	1	0	Plantae	Tracheophyta	Magnoliopsida	Caryophyllales	Aizoaceae											1
Dittrichia graveolens	(L.) Greuter	A		1950	DE	1	0	Plantae	Tracheophyta	Magnoliopsida	Asterales	Asteraceae	1													1			1
[truncated: 4,284 more rows]
